# Supplementary material for: Structural variation and introgression from wild populations in East Asian cattle genomes confer adaptation to local environment
Source: Genome Biol. 2023 Sep 18;24:211. doi: 10.1186/s13059-023-03052-2 (PMC10507960; doi:10.1186/s13059-023-03052-2)
Supplement: Supplementary file 2 — Additional file 2: Table S1. Samples collected for genome assembly. Table S2. Quality evaluation of the assembled genomes using BUSCO (v3.0.2) software with the “mammalia_odb9” dataset. Table S3. Mapping ratio of Illumina reads to Hainan_v1 and Mongolian_v1 genomes. Table S4. Repeat annotation in the Mongolian_v1 genome. Table S5. Repeat annotation in the Hainan_v1 genome. Table S6. Polymorphism statistics. Table S7. SNP and Indel statistics of 373 Illumina data mapping to Hainan_v1, Mongolian_v1 and ARS_UCD1.2 genomes, respectively. Table S8. Genomic landscape of SVs (insertions and deletions) in the Hainan_v1 (Qry) and Mongolian_v1 (Ref) genomes. Table S9. Mapping ratio of Nanopore long reads to the Mongolian_v1 genome. Table S10. SVs statistics of different sets. Table S11. Population stratified structural variations (SVs) detected by LRS between Hainan and Mongolian cattle. Table S12. Distribution of LRS-based SV in different functional regions of the genome. Table S13. Summary of Illumina short-read sequencing data (mapping to Mongolian_v1 only chromosome scaffolds) used in this study. Table S14. Significantly enriched KEGG pathways and GO terms (adjusted P < 0.05) in genes affected by significant population stratification SVs. Table S15. Structural variations (SVs) that overlapped with ATAC peak. Table S16. North‒south stratified SVs that may be derived from banteng introgression. Table S17. The information of RT-PCR primers. Table S18. Summary of ATAC-seq and ChIP-seq data used in this study. [file 13059_2023_3052_MOESM2_ESM.xlsx]

## Sheet: Table S1
Table S1. Sample collected for genome assembly
Sequencing	HN024 (Gb)	NMG016 (Gb)
Oxford Nanopore long-reads	285	335
Illumina paired-end reads	63	92
Hi-C	346	296

## Sheet: Table S2
Table S2. Quality evaluation of the assembled genomes using BUSCO (v3.0.2) software with “mammalia_odb9” dataset
	Genome						Gene
	Hainan_v1		Mongolian_v1		ARS-UCD1.2		Hainan_v1		Mongolian_v1		ARS-UCD1.2
Types of BUSCOs	Count	Ratio(%)	Count	Ratio(%)	Count	Ratio(%)	Count	Ratio(%)	Count	Ratio(%)	Count	Ratio(%)
Complete BUSCOs	3825	93.2	3851	93.8	3862	94.1	3710	90.4	3780	92.1	4082	99.5
Complete and single-copy BUSCOs	3784	92.2	3809	92.8	3807	92.8	3414	83.2	3495	85.2	1383	33.7
Complete and duplicated BUSCOs	41	1	42	1	55	1.3	296	7.2	285	6.9	2699	65.8
Fragmented BUSCOs	138	3.4	122	3	122	3	241	5.9	206	5	13	0.3
Missing BUSCOs	141	3.4	131	3.2	120	2.9	153	3.7	118	2.9	9	0.2

## Sheet: Table S3
Table S3. Mapping ratio of Illumina reads to Hainan_v1 and Mongolian_v1 genomes
Sample	Reference	Mapping rate	Mean depth	Total reads	Mapped reads	Properly paired	Properly paired ratio
HN024	Hainan_v1	0.9986	18.091×	328586656	328112175	318420906	0.9728
NMG016	Mongolian_v1	0.9787	25.593×	472151922	462095468	462095468	0.9478

## Sheet: Table S4
Table S4. Repeat annotation in the Mongolian_v1 genome
Type1		number of elments	length occupied (bp)	percentage of sequence (%)
SINE		2066816	309947150	11.75
LINE		1318932	735927290	27.89
	LINE1	591776	337985537	12.81
	LINE2	252845	63645349	2.41
LTR elements		406456	125809583	4.77
	ERVL	74648	28955071	1.1
	ERVL-MaLRs	120820	39435672	1.49
	ERV_classI	83708	36710590	1.39
	ERV_classII	110626	16777984	0.64
DNA elements		286274	56912069	2.16
	hAT-Charlie	162281	30266773	1.15
	TcMar-Tigger	43772	11722129	0.44
Unclassified		5069	856540	0.03
Total interspersed repeats			1229452632	46.6
Small RNA		252221	42798534	1.62
Satellites		922	3960895	0.15
Simple repeats		517380	21945965	0.83
Low complexity		81065	3996306	0.15
1All repeat types were assigned according to homology to the Repbase database (http://www.girinst.org/repbase).

## Sheet: Table S5
Table S5. Repeat annotation in the Hainan_v1 genome
Type1		number of elments	length occupied (bp)	percentage of sequence (%)
SINE		2075489	311134232	11.73
LINE		1326291	739201747	27.87
	LINE1	596077	339622444	12.81
	LINE2	253440	63749226	2.4
LTR elements		408047	126358830	4.76
	ERVL	75100	29068662	1.1
	ERVL-MaLRs	121526	39659062	1.5
	ERV_classI	83861	36744098	1.39
	ERV_classII	110837	16953318	0.64
DNA elements		287676	57159478	2.16
	hAT-Charlie	163048	30399565	1.15
	TcMar-Tigger	44094	11775600	0.44
Unclassified		5094	860155	0.03
Total interspersed repeats			1234714442	46.56
Small RNA		253243	42919998	1.62
Satellites		1197	5401656	0.2
Simple repeats		520265	21977117	0.83
Low complexity		80936	3972191	0.15
1All repeat types were assigned according to homology to the Repbase database (http://www.girinst.org/repbase).

## Sheet: Table S6
Table S6. Polymorphism statistics
Group a	Number	Assembly used for alignment of SRS data
		Hainan_v1	Mongolian_v1	ARS_UCD1.2
		SNP	SNP	SNP
Mongolian	32	30313441	27798367	27755022
Hainan	11	37174669	38191087	38191201
North	93	40927675	39423841	39352890
South	142	59600766	58569478	58312308
Hybrid	53	50233853	49901129	49960391
All	373	67861767	66451625	66171958
aGroup here refers to the SRS used to align to the reference.

## Sheet: Table S7
Table S7. SNP and Indel statistics of 373 Illumina data mapping to Hainan_v1, Mongolian_v1 and ARS_UCD1.2 genomes, respectively
Species	Breed	Sample	Hainan_v1		Mongolian_v1		ARS_UCD1.2
			SNP	Indel	SNP	Indel	SNP	Indel
Bos indicus	Chaling	CL10A_1	12182711	2258219	13013741	2181142	13509134	2039322
Bos indicus	Chaling	CL11A_1	12302306	2269708	12963475	2170796	13435870	2025186
Bos indicus	Chaling	CL12A_1	12336763	2276551	13148319	2196694	13639114	2053522
Bos indicus	Chaling	CL13A_1	12245073	2271810	12841150	2160407	13255799	2013009
Bos indicus	Chaling	CL14A_1	12256102	2271027	12906497	2169202	13373313	2025139
Bos indicus	Chaling	CL15A_1	12159075	2249323	12894259	2160681	13353332	2016987
Bos indicus	Chaling	CL16A_1	12078354	2239077	12856102	2154686	13368832	2011587
Bos indicus	Chaling	CL17A_1	12205184	2241835	12986514	2153591	13570047	2013859
Bos indicus	Chaling	CL18A_1	12342580	2274124	12332899	2079441	12676989	1921199
Bos indicus	Chaling	CL19A_1	10673216	1973021	11523219	1905067	12246641	1773773
Bos indicus	Chaling	CL1A_1	12288573	2271622	12577601	2115273	12948186	1966311
Bos indicus	Chaling	CL21A_1	11907915	2148295	12574289	2042855	13213989	1893880
Bos indicus	Chaling	CL2A_1	12803599	2347683	11842059	2011521	11931268	1840274
Bos indicus	Chaling	CL3A_1	12458516	2297766	12558418	2117047	12946346	1974479
Bos indicus	Chaling	CL4A_1	12293377	2277691	13017340	2185344	13482277	2044175
Bos indicus	Chaling	CL5A_1	12252299	2268240	13004872	2180939	13518535	2044759
Bos indicus	Chaling	CL6A_1	12231235	2267101	12944159	2174102	13430583	2035923
Bos indicus	Chaling	CL7A_1	12394694	2288830	13099001	2191533	13606859	2037664
Bos indicus	Chaling	CL8A_1	12143289	2240097	12905730	2151439	13377297	2002230
Bos indicus	Chaling	CL9A_1	12327227	2273959	12873580	2158530	13296754	2000630
Bos indicus	Dabieshan	AHDBS1_1	12129698	2118492	11845400	1884606	12417866	1733113
Bos indicus	Dabieshan	AHDBS2_1	11982884	2162208	11677173	1926526	12206306	1788254
Bos indicus	Dabieshan	DBS1_1	12698043	2094217	11602564	1849474	12098479	1677459
Bos indicus	Dabieshan	DBS10_1	12120683	2266778	12457524	2029436	12626707	1827230
Bos indicus	Dabieshan	DBS11_1	11872317	2091322	11719339	1834739	12075634	1624377
Bos indicus	Dabieshan	DBS12_1	11761017	2068748	11439256	1804366	11944040	1631034
Bos indicus	Dabieshan	DBS13_1	12279840	2061980	11384471	1807836	11791349	1597713
Bos indicus	Dabieshan	DBS14_1	11756156	2172887	11994309	1926512	12221314	1708662
Bos indicus	Dabieshan	DBS15_1	12204278	2041374	11289405	1769589	11834810	1584570
Bos indicus	Dabieshan	DBS16_1	11715489	2144975	11889603	1894520	12318028	1712716
Bos indicus	Dabieshan	DBS17_1	12008866	2013973	11345684	1761544	12084953	1580909
Bos indicus	Dabieshan	DBS18_1	11931770	2093415	11656549	1840891	12085741	1639737
Bos indicus	Dabieshan	DBS19_1	11925459	2087729	11557263	1832254	12028140	1656601
Bos indicus	Dabieshan	DBS2_1	12063564	2073955	11346764	1800553	11839179	1620594
Bos indicus	Dabieshan	DBS20_1	11683371	2124602	11643150	1862667	12022339	1673616
Bos indicus	Dabieshan	DBS21_1	11800102	2012915	11367859	1767401	11820292	1548138
Bos indicus	Dabieshan	DBS22_1	11745939	2055015	11520095	1814446	12083969	1641372
Bos indicus	Dabieshan	DBS23_1	11982529	2015534	11450855	1774812	12107373	1598931
Bos indicus	Dabieshan	DBS24_1	11760647	2103439	11662799	1851408	12006472	1650659
Bos indicus	Dabieshan	DBS25_1	11804675	2052911	11363069	1795015	11786661	1589849
Bos indicus	Dabieshan	DBS26_1	11730024	2049129	11475004	1803307	11920023	1587066
Bos indicus	Dabieshan	DBS27_1	11500771	2039263	11290277	1774251	11714692	1583550
Bos indicus	Dabieshan	DBS28_1	11570493	1970275	11137658	1718483	12136300	1552560
Bos indicus	Dabieshan	DBS29_1	11856215	1952983	11258260	1710197	12045950	1507564
Bos indicus	Dabieshan	DBS3_1	11202232	2147557	11635224	1878263	11940323	1692015
Bos indicus	Dabieshan	DBS30_1	12086081	1977732	10741806	1713999	11321714	1536839
Bos indicus	Dabieshan	DBS4_1	12056419	2117139	11729392	1866868	12194309	1695779
Bos indicus	Dabieshan	DBS5_1	11706609	2031277	11256148	1765889	11742365	1561840
Bos indicus	Dabieshan	DBS6_1	11791266	2056389	11564525	1825378	12112153	1647392
Bos indicus	Dabieshan	DBS7_1	11931109	2084085	11651040	1843946	12080471	1643077
Bos indicus	Dabieshan	DBS8_1	11797898	2055990	11489510	1810578	11963566	1610645
Bos indicus	Dabieshan	DBS9_1	12140391	2136711	11909013	1898085	12286417	1714391
Bos indicus	Gir	Gir01_1	11131239	2025728	10795694	1794493	11692744	1686096
Bos indicus	Guangfeng	JXGF1_1	12505666	2289176	12861478	2148541	13371639	2026743
Bos indicus	Guangfeng	JXGF2_1	12543280	2314523	12954750	2180288	13397014	2054834
Bos indicus	Guangfeng	JXGF3_1	12116154	2215522	12482791	2076978	13143151	1971171
Bos indicus	Guangfeng	JXGF4_1	12947671	2401733	13327952	2265790	13714519	2135396
Bos indicus	Hainan	HN_647_1	11171639	2442532	14020788	2440173	14445131	2313772
Bos indicus	Hainan	HN_648_1	11176410	2462180	14178854	2460202	14581475	2330501
Bos indicus	Hainan	HN_649_1	11212981	2455810	14075750	2449903	14496354	2319783
Bos indicus	Hainan	HN_650_1	11096883	2468068	14273788	2473128	14686708	2342742
Bos indicus	Hainan	HN_659_1	11109416	2471239	14214744	2479542	14618180	2345175
Bos indicus	Hainan	HN_670_1	11134970	2458603	14086603	2458341	14510174	2327245
Bos indicus	Hainan	HN_671_1	11092815	2557065	13046918	2317662	13256549	2163984
Bos indicus	Hainan	HN024M_1	11130562	1910647	13948043	2457139	14185675	2219067
Bos indicus	Hainan	HN12M_1	12103578	2284653	13520483	2281267	14063289	2167120
Bos indicus	Hainan	HN5M_1	10716247	2320311	13566925	2295227	14026210	2171475
Bos indicus	Hainan	LZ15_1	12321061	2290178	13659234	2288378	14194088	2173964
Bos indicus	Hariana	Har03_1	11080231	2344055	11866488	2125879	12119248	1994812
Bos indicus	Ji'an	JXJA1_1	12652510	2355090	13550603	2290570	14028672	2167793
Bos indicus	Ji'an	JXJA2_1	12480042	2299774	13221940	2216683	13737333	2095108
Bos indicus	Ji'an	JXJA3_1	12577575	2332915	13401354	2255412	13862804	2132117
Bos indicus	Ji'an	JXJA4_1	12720654	2372231	13574466	2303263	13981509	2174385
Bos indicus	Jinjiang	JXJJ1_1	12671060	2340223	12897978	2180367	13342418	2055590
Bos indicus	Jinjiang	JXJJ3_1	12478394	2293730	12485029	2099868	12911166	1970397
Bos indicus	Jinjiang	JXJJ4_1	12726889	2359886	12810688	2180935	13192697	2052179
Bos indicus	Lincang	CY1_1	11874615	2158722	11127483	1876472	11558303	1754119
Bos indicus	Lincang	CY10_1	11490917	2215125	11314986	1940432	11600718	1806889
Bos indicus	Lincang	CY11_1	11517593	2117522	11080698	1863473	11586762	1735113
Bos indicus	Lincang	CY12_1	11408312	2118510	11017029	1854734	11499377	1722081
Bos indicus	Lincang	CY13_1	11335752	2123679	11335527	1921985	11826236	1803222
Bos indicus	Lincang	CY14_1	10679298	2078279	10824029	1809468	11408841	1682675
Bos indicus	Lincang	CY15_1	11603029	2005794	10059206	1729430	10586757	1603137
Bos indicus	Lincang	CY16_1	11214850	2132469	11142005	1873410	11656615	1741402
Bos indicus	Lincang	CY17_1	11396530	2056266	10993542	1832721	11685404	1706010
Bos indicus	Lincang	CY18_1	12292683	2087885	10787408	1809593	11318533	1679922
Bos indicus	Lincang	CY19_1	11734560	2242474	9148216	1597037	8933145	1399632
Bos indicus	Lincang	CY2_1	10506014	2177887	11044464	1870298	11426063	1730984
Bos indicus	Lincang	CY20_1	11936375	1979118	9742451	1682404	10270477	1564399
Bos indicus	Lincang	CY21_1	12184955	2208012	11305119	1925852	11641312	1786129
Bos indicus	Lincang	CY23_1	11823321	2271634	11562182	1987586	11819267	1854126
Bos indicus	Lincang	CY3_1	11759010	2189919	11273028	1926099	11636631	1798236
Bos indicus	Lincang	CY4_1	11568196	2141816	11350600	1918890	11803900	1791280
Bos indicus	Lincang	CY5_1	11238985	2094019	10596720	1808535	11075800	1682349
Bos indicus	Lincang	CY6_1	11495942	2118567	11337973	1898626	11885282	1781480
Bos indicus	Lincang	CY7_1	11663356	2155502	11436503	1931140	11896214	1807909
Bos indicus	Lincang	CY8_1	11477445	2119824	11255814	1898262	11754084	1775687
Bos indicus	Lincang	CY9_1	11679118	2167685	11078726	1888089	11496240	1761321
Bos indicus	Minnan	Minnan01_1	12350590	2125136	12748213	1976243	13281847	1873358
Bos indicus	Minnan	Minnan02_1	12150281	2107905	12563331	1970972	13287823	1882780
Bos indicus	Nelore	Nlr01_1	11797144	1794675	10226788	1570869	11566496	1427623
Bos indicus	Sahiwal	Sha3b_1	10961722	2270228	11477212	2052322	11777519	1926895
Bos indicus	Tharparkar	Thar1_1	11576945	2310934	11741481	2086415	12049415	1961431
Bos indicus	Tiantai	TT-M-01_1	11948015	2089708	12256648	1992607	12957046	1855449
Bos indicus	Tiantai	TT-M-02_1	12184093	2159430	12693707	2074839	13299003	1930758
Bos indicus	Tiantai	TT-M-03_1	11384831	2203330	12674316	2082762	13253357	1943630
Bos indicus	Tiantai	TT-M-04_1	11945422	2067340	11860617	1951423	12579643	1814357
Bos indicus	Tiantai	TT-M-05_1	11709361	2172982	12545221	2067793	13131868	1931715
Bos indicus	Tiantai	TT-M-06_1	11803993	2084134	12500125	2002523	13202840	1846451
Bos indicus	Tiantai	TT-M-07_1	11787282	2124325	12468844	2031287	13124723	1887303
Bos indicus	Tiantai	TT-M-08_1	11568454	2091829	12435001	1993928	13282993	1851604
Bos indicus	Tiantai	TT-M-09_1	11642448	2058076	12305278	1975381	13294591	1832935
Bos indicus	Tiantai	TT-M-10_1	12012274	2078915	12403217	1997111	13174800	1853556
Bos indicus	Wannan	WN10_1	12084952	2278054	12912699	2175262	13378416	2050878
Bos indicus	Wannan	WN11_1	12371337	2353727	13197311	2248175	13600582	2120600
Bos indicus	Wannan	WN9_1	11910282	2275048	12941897	2167369	13436881	2042861
Bos indicus	Wenling	Wenling1_1	11719047	2229891	12675770	2124759	13254524	2010806
Bos indicus	Wenling	Wenling2_1	11900649	2288306	13087894	2202432	14663823	2028257
Bos indicus	Wenling	Wenling3_1	11560636	2191702	12368005	2066043	12946877	1942532
Bos indicus	Wenling	Wenling4_1	11794525	2170950	12358487	2074066	12958446	1959324
Bos indicus	Wenling	Wenling5_1	11547677	2289077	12767498	2150711	13180856	2018170
Bos indicus	Wenling	Wenling6_1	11633025	2164931	12456658	2076848	13064056	1955433
Bos indicus	Wenling	Wenling7_1	11930799	2275899	12521768	2112518	12939207	1982377
Bos indicus	Wenling	Wenling8_1	11740518	2161186	11784444	1994492	12306163	1870287
Bos indicus	Wenling	Wenling9_1	11435346	2169735	12617271	2086906	13306147	1968887
Bos indicus	Wenling	WL-M-01_1	10691854	2099843	12464115	2018181	13135707	1860347
Bos indicus	Wenling	WL-M-02_1	11200413	2133945	12259933	1992990	12841255	1842778
Bos indicus	Wenling	WL-M-03_1	11542474	2057278	12124786	1944362	13040462	1801299
Bos indicus	Wenling	WL-M-04_1	11350777	2117903	11846333	1935293	12523984	1775750
Bos indicus	Wenling	WL-M-05_1	11471722	2084550	12001846	1961039	12754306	1805634
Bos indicus	Wenling	WL-M-06_1	11456357	2089153	12254919	1991443	13022459	1842125
Bos indicus	Wenling	WL-M-08_1	11596945	2157708	12559233	2054716	13127153	1900239
Bos indicus	Wenling	WL-M-09_1	11050660	2122472	12461555	2033536	13156812	1883336
Bos indicus	Wenling	WL-M-10_1	11194301	2074576	11698231	1924484	12505675	1785061
Bos indicus	Wenshan	WS_561_1	11740204	2297527	12033519	2053727	11760787	1629297
Bos indicus	Wenshan	WS_562_1	12400097	2204896	12150375	2004765	12724868	1879309
Bos indicus	Wenshan	WS_569_1	11753022	2205937	12282696	2023528	12853816	1904092
Bos indicus	Wenshan	WS_570_1	12336122	2259884	11536282	1949499	11764696	1802521
Bos indicus	Wenshan	WS_575_1	11630168	2106127	11520520	1871331	12613284	1742564
Bos indicus	Wenshan	WS_577_1	11865629	2243399	11984396	2014377	12496625	1887895
Bos indicus	Zhoushan	ZS_126_1	12071549	2179780	11848048	1983902	12419582	1861695
Bos indicus	Zhoushan	ZS_127_1	12187483	2146875	11399445	1925976	11870668	1795403
Bos indicus	Zhoushan	ZS_128_1	12289745	2164158	11909993	2001261	12496412	1881045
Bos indicus	Zhoushan	ZS_129_1	11994471	2238655	12174283	2056722	12654443	1930373
Bos indicus	Zhoushan	ZS_130_1	12309645	2250706	12185358	2053149	12625678	1924942
Bos indicus	Zhoushan	ZS_131_1	12367619	2267731	12564954	2110652	13051127	1985864
Bos indicus	Zhoushan	ZS_132_1	12892201	2229682	12033380	2035731	12460055	1908059
Bos taurus	Altay	ALT10A_1	11708197	2288666	6382944	1341339	5361720	1037587
Bos taurus	Altay	ALT12A_1	11611476	2255227	6190085	1293187	5400492	1033147
Bos taurus	Altay	ALT13A_1	11491155	2209422	6184541	1262638	5148439	1004636
Bos taurus	Altay	ALT15A_1	11419460	2213284	6043893	1256132	5147559	999440
Bos taurus	Altay	ALT16A_1	11545874	2242108	6064404	1271687	5599233	1073380
Bos taurus	Altay	ALT17A_1	11664026	2269244	6312756	1316905	5224365	1025090
Bos taurus	Altay	ALT18A_1	11554043	2248826	6127242	1284912	5150911	1002841
Bos taurus	Altay	ALT19A_1	11569508	2252146	6142001	1288331	5742705	1110709
Bos taurus	Altay	ALT20A_1	11494551	2244683	5976735	1269200	5507694	1062607
Bos taurus	Altay	ALT21A_1	11599530	2268271	6145500	1302497	5510147	1031833
Bos taurus	Altay	ALT22A_1	11603298	2265313	6165143	1297437	5273949	1010296
Bos taurus	Altay	ALT24A_1	11562536	2250471	6165256	1291971	5260195	1020105
Bos taurus	Altay	ALT26A_1	11554044	2244761	6074942	1273417	5573277	1074594
Bos taurus	Altay	ALT27A_1	11560833	2249017	6156581	1286133	5297714	1030812
Bos taurus	Altay	ALT2A_1	11476104	2228273	5989034	1255034	5424993	1050853
Bos taurus	Altay	ALT30A_1	11520115	2232491	6137461	1272791	5201592	1023481
Bos taurus	Altay	ALT32A_1	11474119	2231642	5945680	1250459	5425903	1064458
Bos taurus	Altay	ALT4A_1	11677162	2269617	6364905	1320788	5401077	1052662
Bos taurus	Altay	ALT8A_1	11567610	2257425	6073405	1284409	5471424	1056741
Bos taurus	Altay	ALT9A_1	11475845	2228308	6021677	1261139	5387186	1041376
Bos taurus	Angus	AGS01_1	10937253	1985447	5309593	1008412	4502443	774080
Bos taurus	Angus	AGS02_1	10870493	2026876	5267724	1051423	4449198	820196
Bos taurus	Angus	AGS03_1	10808312	2034851	5174960	1052187	4324504	812093
Bos taurus	Angus	AGS04_1	11011105	2069775	5376511	1087335	4534658	851809
Bos taurus	Angus	AGS05_1	11021115	2092714	5372332	1108893	4475747	853085
Bos taurus	Angus	AGS06_1	11028506	2091728	5389245	1110825	4535107	869278
Bos taurus	Angus	AGS07_1	11501097	2161178	5879646	1180957	4924761	927124
Bos taurus	Angus	AGS08_1	11020597	2089294	5349543	1100437	4468005	858555
Bos taurus	Angus	AGS09_1	10985703	2087880	5343558	1101621	4453362	853153
Bos taurus	Angus	AGS10_1	10980780	2057850	5377859	1081744	4506314	843920
Bos taurus	Anxi	AXC_1_1	12295859	2508772	7256512	1565479	6835748	1198963
Bos taurus	Anxi	AXC_2_1	11917236	2335864	6808453	1420116	6307414	1144947
Bos taurus	Anxi	AXC_3_1	12428389	2541198	7185020	1568525	6626641	1181077
Bos taurus	Chaidamu	CDM_194_1	11624370	2486432	7352680	1560999	6874762	1353379
Bos taurus	Chaidamu	CDM_198_1	11430766	2554215	7433631	1601947	6988656	1400246
Bos taurus	Chaidamu	CDM_208_1	11413896	2457605	7133835	1524202	6641619	1307348
Bos taurus	Chaidamu	CDM3_1	11537581	2220444	6603195	1318013	6116775	1113646
Bos taurus	Chaidamu	CDM4_1	11506644	2156370	6410158	1252168	5987355	1054798
Bos taurus	Chaidamu	CDM6_1	12349566	2162387	6412441	1265741	5992875	1066087
Bos taurus	Chaidamu	CDM7_1	12512286	2217525	6535029	1319104	6078686	1109556
Bos taurus	Chaidamu	CDM8_1	12192652	2172948	6499448	1273243	6059446	1060551
Bos taurus	Finncattle	Fin01_1	11011167	1989939	5387985	1015363	4731914	800692
Bos taurus	Finncattle	Fin02_1	10616301	1905088	5018356	936362	4417612	725126
Bos taurus	Finncattle	Fin03_1	10178777	1840105	4539097	865268	4017961	666417
Bos taurus	Finncattle	Fin04_1	10828651	1949044	5210759	977559	4603357	766909
Bos taurus	Finncattle	Fin05_1	10509859	1890810	4885419	920569	4315407	716503
Bos taurus	Finncattle	Fin06_1	10573464	1843933	5056809	906723	4811263	683982
Bos taurus	Finncattle	Fin07_1	10769058	1911673	5187190	955025	4769920	741855
Bos taurus	Finncattle	Fin08_1	10908172	1918206	5298988	958998	4828229	751141
Bos taurus	Finncattle	Fin09_1	10778404	1897253	5202607	943667	4783147	728440
Bos taurus	Finncattle	Fin10_1	10780806	1868651	5200147	923975	4847390	713047
Bos taurus	Gelbvieh	Gel_01_1	11120677	2094165	5519928	1121519	4706559	884250
Bos taurus	Gelbvieh	Gel_02_1	10561478	1982198	5155406	1047865	5062850	830535
Bos taurus	Gelbvieh	Gel_03_1	10667530	1892207	5158853	945087	4576799	725214
Bos taurus	Gelbvieh	Gel_04_1	11070360	2047361	5458531	1070474	4628642	835507
Bos taurus	Gelbvieh	Gel_05_1	11007395	2019275	5400940	1044148	4665519	829330
Bos taurus	Gelbvieh	Gel_06_1	11145687	2117367	5528249	1136444	4759838	905592
Bos taurus	Hanwoo	Han01_1	8203811	2032225	5528110	1063713	5260694	893230
Bos taurus	Hanwoo	Han02_1	12243817	2031816	5508769	1065159	5329443	898876
Bos taurus	Hanwoo	Han03_1	12422438	2029577	5571032	1056831	5275484	888968
Bos taurus	Hanwoo	Han04_1	12715821	2035128	5570063	1061159	5245816	891450
Bos taurus	Hanwoo	Han05_1	12879653	2039980	5604937	1061884	5223756	890831
Bos taurus	Hanwoo	Han06_1	12782927	2021096	5494240	1050249	5235161	880991
Bos taurus	Hanwoo	Han07_1	12900915	2009988	5531566	1040958	5270702	884140
Bos taurus	Hanwoo	Han08_1	12827410	2023153	5555368	1054654	5256168	873749
Bos taurus	Hanwoo	Han09_1	12779385	2027659	5538255	1064162	5280492	888897
Bos taurus	Hanwoo	Han10_1	13408650	2011097	5521114	1038394	5169318	862730
Bos taurus	Hereford	Hereford-160_1	11408742	1969296	5110028	996870	3904598	690520
Bos taurus	Hereford	Hereford-163_1	10751918	1395143	3499084	680500	10070630	472751
Bos taurus	Hereford	Hereford-380_1	11145366	2025940	5252657	1050645	3986173	749190
Bos taurus	Hereford	Hereford-381_1	11370667	2005368	5426574	1045641	4678202	824037
Bos taurus	Hereford	Hereford-382_1	11025834	1994095	5115801	1018202	3752783	706895
Bos taurus	Hereford	Hereford-383_1	11259111	2004536	5152362	1029311	3770928	710452
Bos taurus	Hereford	Hereford-384_1	11356456	2027802	5362443	1049326	4622409	825016
Bos taurus	Hereford	Hereford-385_1	11307430	2004131	5097162	1028394	3701162	708567
Bos taurus	Hereford	Hereford-655_1	11106148	2014246	5260420	1010006	3905535	702955
Bos taurus	Hereford	Hereford-658_1	11089797	2053973	5421314	1049943	4041018	740290
Bos taurus	Holstein	Holstein-306_1	7763204	2199421	5522896	1200689	4653857	956382
Bos taurus	Holstein	Holstein-307_1	10845375	2180658	5432114	1180278	4586713	938471
Bos taurus	Holstein	Holstein-308_1	10925733	2198446	5457434	1195068	4580840	948856
Bos taurus	Holstein	Holstein-309_1	10722812	2190950	5490448	1187998	4627837	944896
Bos taurus	Holstein	Holstein-310_1	10753304	2202502	5494328	1203627	23826029	660921
Bos taurus	Holstein	Holstein-311_1	10983327	2199275	5496606	1199367	4621539	948003
Bos taurus	Holstein	Holstein-386_1	10707811	2052425	5397085	1074119	4599658	848831
Bos taurus	Holstein	Holstein-389_1	10943664	2037515	5343986	1061312	4579901	836803
Bos taurus	Holstein	Holstein-392_1	11097802	2006599	5316782	1032855	4559015	807938
Bos taurus	Holstein	Holstein-583_1	11190622	2151499	5558635	1164681	4689335	916771
Bos taurus	Kazakh	HSK1_1	11099078	1969040	5966245	1082970	6180863	885511
Bos taurus	Kazakh	HSK25_1	11144999	2121394	6116736	1189055	5720295	972601
Bos taurus	Kazakh	HSK26_1	11182221	1963535	5617553	1063083	5535404	862851
Bos taurus	Kazakh	HSK29_1	11165023	2000296	5845938	1081025	5724967	868254
Bos taurus	Kazakh	HSK32_1	11167787	2093596	6088924	1164804	5702976	952574
Bos taurus	Kazakh	HSK34_1	11005888	1970488	5703857	1051366	5716683	842687
Bos taurus	Kazakh	HSK36_1	10956839	2075429	5873465	1134191	5501189	911770
Bos taurus	Kazakh	HSK42_1	10901345	2092040	6117427	1169486	5752286	947909
Bos taurus	Kazakh	HSK8_1	11217706	2047385	6020817	1126452	5782935	915435
Bos taurus	Mongolian	MG1_1	11525875	2095423	5935968	1165601	5472245	978871
Bos taurus	Mongolian	MG12_1	11366410	2013951	6595471	1219852	6415501	1016039
Bos taurus	Mongolian	MG14_1	11576592	2103571	6732137	1194152	7065956	1010505
Bos taurus	Mongolian	MG17_1	11151350	2096988	6999767	1278833	6947023	1090949
Bos taurus	Mongolian	MG2_1	11025874	2061483	5844675	1138652	5408323	946447
Bos taurus	Mongolian	MG3_1	11318937	2037987	6001441	1167308	5666139	992781
Bos taurus	Mongolian	MG35_1	11456643	2077830	6323096	1162042	6271048	956369
Bos taurus	Mongolian	MG37_1	11146877	2088682	6518072	1201664	6285675	993702
Bos taurus	Mongolian	MG4_1	11583868	2110773	5810818	1147194	5291622	947693
Bos taurus	Mongolian	MG45_1	11623856	2145291	6898575	1268185	6820883	1073284
Bos taurus	Mongolian	MG49_1	11058443	2082593	6848631	1284876	6574766	1077358
Bos taurus	Mongolian	MG5_1	10833195	2037149	5574826	1103663	5206148	918432
Bos taurus	Mongolian	MG6_1	11032597	2065440	5853062	1145045	5553198	967372
Bos taurus	Mongolian	NMG12_1_clean	11898633	2330087	6664211	1421935	6294588	1220206
Bos taurus	Mongolian	NMG16_1_clean	11865131	2344131	4473728	1140898	6386126	1232782
Bos taurus	Mongolian	NMG9_1_clean	10492967	2339426	6692111	1425752	6351614	1224561
Bos taurus	Mongolian	WMG1_1	11459093	1957687	5836465	1158178	5330693	942642
Bos taurus	Mongolian	WMG10_1	11422139	2100709	5547071	1052410	5634283	850385
Bos taurus	Mongolian	WMG13_1	10853090	2160086	5983960	1169268	5644772	973976
Bos taurus	Mongolian	WMG14_1	10191677	2153092	6375360	1229859	5941617	1030079
Bos taurus	Mongolian	WMG15_1	10697749	2182367	5983268	1199650	5466242	991068
Bos taurus	Mongolian	WMG16_1	11181394	2193616	6230286	1245000	5790103	1040410
Bos taurus	Mongolian	WMG17_1	11522704	2224133	6083401	1235171	5518313	1014572
Bos taurus	Mongolian	WMG18_1	12342096	2066024	6345509	1289777	5868954	1083390
Bos taurus	Mongolian	WMG19_1	12646356	2108195	5699844	1120241	5235392	897363
Bos taurus	Mongolian	WMG2_1	12378941	2198554	6032376	1225763	5438442	1002456
Bos taurus	Mongolian	WMG20_1	12351607	2182776	6056141	1241306	5417708	1016457
Bos taurus	Mongolian	WMG3_1	12186701	2020484	5562360	1087150	5325843	873453
Bos taurus	Mongolian	WMG4_1	12178897	1819605	5267461	975207	7154012	776354
Bos taurus	Mongolian	WMG7_1	12317803	1948673	5563776	1046937	5703063	849874
Bos taurus	Mongolian	WMG8_1	11815173	2095515	5982039	1175093	5868269	976858
Bos taurus	Mongolian	WMG9_1	12209701	2206018	6221301	1260106	5686982	1048120
Bos taurus	Simmental	SIM01_1	11027686	1970949	5410715	1008103	4709704	803176
Bos taurus	Simmental	SIM02_1	11004142	2010536	5420257	1034265	4701287	816703
Bos taurus	Simmental	SIM03_1	11011253	2006625	5411553	1033778	4674927	813540
Bos taurus	Simmental	SIM04_1	10907294	2023723	5408809	1046982	4638521	822409
Bos taurus	Simmental	SIM05_1	11065733	1987797	5288123	1013854	4519099	796620
Bos taurus	Simmental	SIM06_1	11111313	2054142	5456707	1077597	4651159	848063
Bos taurus	Simmental	SIM07_1	10995047	2059856	5503878	1081660	4727317	859945
Bos taurus	Simmental	SIM08_1	10997100	2025290	5384932	1048303	4646819	822974
Bos taurus	Simmental	SIM09_1	11719900	2046340	5375132	1065882	4556976	836802
Bos taurus	Tibetan	Xizan11M_1	11473668	2113168	6155191	1177661	6016543	1003481
Bos taurus	Tibetan	Xizan19M_1	11295917	2038347	6036469	1118915	6140046	951026
Bos taurus	Tibetan	Xizan21M_1	11526085	2130938	6198551	1189884	5995758	1014714
Bos taurus	Tibetan	Xizan22M_1	11177954	2037248	5939662	1117963	5896333	1135923
Bos taurus	Tibetan	Xizan7M_1	11543969	2134080	6277020	1204433	6074949	1157461
Bos taurus	Tibetan	Xizang17M_1	11320234	2037915	6032863	1114265	6070440	945424
Bos taurus	Tibetan	Xizang27M_1	10878937	1911290	5729907	1027562	6530371	866373
Bos taurus	Yakutian	YKT_1_1	11109818	2147961	5718798	1043158	5487906	884733
Bos taurus	Yakutian	YKT_10_1	11126887	2145140	5783153	1200004	5452792	1015734
Bos taurus	Yakutian	YKT_11_1	10902448	2089096	5782528	1193405	5419217	1013621
Bos taurus	Yakutian	YKT_12_1	11226660	2177922	5591528	1143074	5348258	962683
Bos taurus	Yakutian	YKT_13_1	11126081	2127440	5903108	1229331	5484869	1040084
Bos taurus	Yakutian	YKT_14_1	11066634	2149150	5837764	1184373	5480526	1004140
Bos taurus	Yakutian	YKT_15_1	11024945	1976818	5735079	1198992	5319262	1013545
Bos taurus	Yakutian	YKT_2_1	11018500	1974841	5676514	1036200	5441335	877757
Bos taurus	Yakutian	YKT_3_1	10986524	1946900	5653671	1012866	5506011	862494
Bos taurus	Yakutian	YKT_4_1	11031276	1982883	5763201	1054255	5554275	894758
Bos taurus	Yakutian	YKT_5_1	10895263	1919218	5555721	987954	5434011	841594
Bos taurus	Yakutian	YKT_6_1	10324497	1957471	5259621	1070538	6753478	897065
Bos taurus	Yakutian	YKT_7_1	10252605	1937909	5211221	1054416	6926791	886390
Bos taurus	Yakutian	YKT_8_1	11060473	2129752	5779425	1191478	5642903	1011466
Bos taurus	Yakutian	YKT_9_1	11187230	2171406	5841821	1218187	5444072	1035778
Bos taurus	Yanbian	YB_658_1	11221033	2254961	5907689	1276013	5415761	1076622
Bos taurus	Yanbian	YB_660_1	11095490	2281593	6126462	1317267	5631349	1112453
Bos taurus	Yanbian	YB_661_1	11210308	2261081	5972042	1288461	5327158	1065346
Bos taurus	Yanbian	YB_662_1	11529022	2269662	5913050	1285257	5355203	1075436
Bos taurus	Yanbian	YB_663_1	11632075	2264373	5895366	1281492	5254394	1062430
Bos taurus	Yanbian	YB_664_1	11539727	2243644	5838099	1262008	5184862	1040820
Bos taurus	Yanbian	YB_665_1	11553997	2260301	5937175	1280768	5422137	1077293
Bos taurus	Yanbian	YB_666_1	11536634	2256105	5994700	1285085	5312941	1057633
Bos taurus	Yanbian	YB7_1	11455513	2132064	5614306	1145181	5204365	962920
Bos taurus	Yanbian	YB8_1	11547513	2015090	5485611	1036373	4942038	839807
Bos taurus	Yanbian	YB9_1	11530591	2038477	5576768	1054876	5123228	873871
Bos taurus	Zhangmu	Zhangmu_1_1	11847614	2404652	7894246	1588064	7597161	1316572
Bos taurus	Zhangmu	Zhangmu_2_1	11603113	2415315	7939984	1596039	7632359	1330492
Bos taurus	Zhangmu	Zhangmu_3_1	11689828	2615045	8476884	1756480	7637184	1266630
Bos taurus × Bos indicus	Bohai	BH1_1	12173103	2252416	8984096	1601697	8707560	1400662
Bos taurus × Bos indicus	Bohai	BH2_1	11592891	2132248	7326305	1336511	7126509	1114864
Bos taurus × Bos indicus	Bohai	BH4_1	12315078	2296475	7745750	1457527	7160070	1226182
Bos taurus × Bos indicus	Bohai	BH48_1_clean	11359708	2155595	8997689	1630075	8796545	1445092
Bos taurus × Bos indicus	Bohai	BH49_1_clean	12087631	2272523	6167505	1227280	5469203	988221
Bos taurus × Bos indicus	Bohai	BH5_1	11930261	2227255	7402904	1398948	6774868	1165438
Bos taurus × Bos indicus	Bohai	BH50_1_clean	11929604	2236546	8025150	1480131	7728323	1285401
Bos taurus × Bos indicus	Bohai	BH51_1_clean	11976333	2234975	7826524	1462186	7427848	1253485
Bos taurus × Bos indicus	Bohai	BH52_1_clean	11961198	2246821	8141546	1493544	7816960	1296696
Bos taurus × Bos indicus	Bohai	BH8_1	11203126	2111806	5825924	1153391	5199783	926342
Bos taurus × Bos indicus	Dengchuan	DC_766_1	11024925	2134683	9634840	1603378	9708514	1467357
Bos taurus × Bos indicus	Dengchuan	DC_767_1	11966444	2121843	10398321	1703880	10598084	1582832
Bos taurus × Bos indicus	Dengchuan	DC1_1_clean	11989369	2332366	9681603	1748598	9439871	1551027
Bos taurus × Bos indicus	Dengchuan	DC13_1_clean	12021356	2076675	8561946	1531025	8721902	1384230
Bos taurus × Bos indicus	Dengchuan	DC14_1_clean	11885445	2243264	9896146	1750257	9959189	1594789
Bos taurus × Bos indicus	Dengchuan	DC16_1_clean	12410747	2273571	8088008	1526813	7608645	1313896
Bos taurus × Bos indicus	Dengchuan	DC18_1_clean	12139964	2229753	10511089	1821817	10559142	1646810
Bos taurus × Bos indicus	Dengchuan	DC19_1_clean	12061044	2230994	9677893	1721007	9695217	1559889
Bos taurus × Bos indicus	Dengchuan	DC20_1_clean	12078029	2277883	10802988	1890391	10902226	1732796
Bos taurus × Bos indicus	Dengchuan	DC21_1_clean	11645571	2278249	9869590	1768296	9910818	1613565
Bos taurus × Bos indicus	Dengchuan	DC22_1_clean	12017497	2266154	9205556	1663216	9143071	1496524
Bos taurus × Bos indicus	Dengchuan	DC7_1_clean	11956928	2147091	9590201	1659443	9747520	1512423
Bos taurus × Bos indicus	Enshi	ES_025_1	11380661	2102983	10123554	1726120	10898893	1600682
Bos taurus × Bos indicus	Enshi	ES_026_1	11567034	2123146	10419940	1759767	11069348	1633931
Bos taurus × Bos indicus	Enshi	ES_027_1	12144817	2270184	10819360	1886296	11116260	1749669
Bos taurus × Bos indicus	Enshi	ES_028_1	12212011	2268816	11089099	1911634	11458523	1775493
Bos taurus × Bos indicus	Enshi	ES_029_1	12099150	2251267	10866040	1878897	11169981	1739468
Bos taurus × Bos indicus	Enshi	ES_030_1	12369281	2298379	11483179	1972049	11842293	1842189
Bos taurus × Bos indicus	Enshi	ES_031_1	11468098	2109188	10172628	1729748	10742289	1593599
Bos taurus × Bos indicus	Enshi	ES_032_1	12150325	2248970	10162472	1771686	10334189	1611180
Bos taurus × Bos indicus	Enshi	ES_033_1	12135503	2253858	9837721	1728100	9900213	1562957
Bos taurus × Bos indicus	Enshi	ES_034_1	12195999	2269213	10752026	1869485	11040676	1729337
Bos taurus × Bos indicus	Jiaxian_Red	JXR_40_1	11755387	2166767	7451832	1361713	10317761	1682583
Bos taurus × Bos indicus	Jiaxian_Red	JXR_41_1	12390899	2321763	8219087	1532069	9275280	1541572
Bos taurus × Bos indicus	Jiaxian_Red	JXR_42_1	12821956	2362781	11016666	1910611	10415162	1651365
Bos taurus × Bos indicus	Jiaxian_Red	JXR_43_1	11899446	2171241	8898375	1546335	10795192	1661628
Bos taurus × Bos indicus	Jiaxian_Red	JXR_44_1	12712182	2346883	10678497	1859943	9756909	1552060
Bos taurus × Bos indicus	Jiaxian_Red	JXR_45_1	12169736	2209075	9732995	1665399	9817999	1500672
Bos taurus × Bos indicus	Jiaxian_Red	JXR_46_1	12327478	2272799	9795906	1720123	10702136	1693573
Bos taurus × Bos indicus	Jiaxian_Red	JXR_48_1	12375035	2255889	10601764	1809521	8922469	1380611
Bos taurus × Bos indicus	Jiaxian_Red	JXR_49_1	12554639	2316619	10395097	1812792	11059284	1744519
Bos taurus × Bos indicus	Jiaxian_Red	JXR_50_1	12670127	2371984	9562202	1733271	7782694	1323589
Bos taurus × Bos indicus	Jiaxian_Red	JXR_51_1	12276143	2299725	8441046	1557259	7120088	1162315
Bos taurus × Bos indicus	Qinchuan	QC_567_1	11895914	2104412	8274806	1408303	8280212	1255780
Bos taurus × Bos indicus	Qinchuan	QC_570_1	11766069	2066835	8151846	1372559	8211167	1231776
Bos taurus × Bos indicus	Qinchuan	QC_573_1	11907342	2093126	8033434	1357658	7930812	1206653
Bos taurus × Bos indicus	Qinchuan	QC_574_1	11907723	2117623	8077762	1387767	7992089	1238413
Bos taurus × Bos indicus	Qinchuan	QC_575_1	11303526	1967803	7668264	1274277	7918246	1139202
Bos taurus × Bos indicus	Qinchuan	QC_576_1	11826042	2069194	7895021	1329198	7885133	1185123
Bos taurus × Bos indicus	Qinchuan	QC_577_1	11781047	2072569	8121173	1369271	8176030	1233866
Bos taurus × Bos indicus	Qinchuan	QC_578_1	11901621	2101145	8094195	1377179	8052431	1235746
Bos taurus × Bos indicus	Qinchuan	QC_579_1	11660696	2012257	8085190	1328017	8322728	1194891
Bos taurus × Bos indicus	Qinchuan	QC_580_1	11838198	2080908	8031381	1354940	8002336	1216123

## Sheet: Table S8
Table S8. Genomic landscape of SVs (insertions and deletions) in Hainan_v1 (Qry) and Mongolian_v1 (Ref) genomes
SV_type	Ref_chr	Ref_start	Ref_end	Ref_Size	Qry_chr	Qry_start	Qry_end	Qry_Size
Insertion	MGchr21	61464831	61464831	0	HNchr21	9253556	9253997	441
Insertion	MGchr20	3928761	3928761	0	HNchr20	67597918	67597947	29
Insertion	MGchr09	10601598	10601598	0	HNchr09	93620427	93620901	474
Deletion	MGchr29	7425365	7425411	46	HNchr29	7408271	7408271	0
Deletion	MGchr26	5090951	5091746	795	HNchr26	4901476	4901476	0
Insertion	MGchr16	78362090	78362090	0	HNchr16	2388373	2388518	145
Deletion	MGchr10	61886253	61886291	38	HNchr10	41504837	41504837	0
Insertion	MGchr09	47327285	47327285	0	HNchr09	56897606	56897656	50
Deletion	MGchr04	77202466	77202504	38	HNchr04	42411402	42411402	0
Deletion	MGchr08	34915398	34915429	31	HNchr08	34990718	34990718	0
Deletion	MGchr20	626496	627706	1210	HNchr20	70925452	70925452	0
Deletion	MGchr30	142408805	142408896	91	HNchr30	145637644	145637644	0
Insertion	MGchr24	14858032	14858032	0	HNchr24	47589759	47589793	34
Deletion	MGchr06	12804017	12806680	2663	HNchr06	105124501	105124501	0
Deletion	MGchr02	52581430	52581759	329	HNchr02	52659578	52659578	0
Insertion	MGchr14	2486194	2486194	0	HNchr14	2572681	2572825	144
Insertion	MGchr15	22618460	22618460	0	HNchr15	22560152	22560189	37
Deletion	MGchr11	93206648	93206682	34	HNchr11	13651940	13651940	0
Insertion	MGchr23	53470801	53470801	0	HNchr23	661429	669937	8508
Insertion	MGchr02	3068645	3068645	0	HNchr02	3108828	3109238	410
Insertion	MGchr01	71167864	71167864	0	HNchr01	86257413	86257472	59
Deletion	MGchr18	51650454	51650490	36	HNchr18	13817986	13817986	0
Insertion	MGchr02	124418130	124418130	0	HNchr02	124667505	124667543	38
Insertion	MGchr01	17629524	17629524	0	HNchr01	139714947	139714978	31
Insertion	MGchr13	9972627	9972627	0	HNchr13	73404010	73404048	38
Insertion	MGchr23	5072848	5072848	0	HNchr23	48387463	48387606	143
Deletion	MGchr08	88311694	88311724	30	HNchr08	88476083	88476083	0
Deletion	MGchr14	48119763	48119798	35	HNchr14	48033648	48033648	0
Deletion	MGchr08	111537347	111537382	35	HNchr08	111733120	111733120	0
Insertion	MGchr11	16458923	16458923	0	HNchr11	90467610	90467810	200
Insertion	MGchr26	1033636	1033636	0	HNchr26	809147	809178	31
Deletion	MGchr02	4011521	4011551	30	HNchr02	4068173	4068173	0
Insertion	MGchr02	121474160	121474160	0	HNchr02	121719405	121721772	2367
Insertion	MGchr06	32416244	32416244	0	HNchr06	85505767	85506240	473
Deletion	MGchr29	50670812	50670847	35	HNchr29	50747422	50747422	0
Deletion	MGchr17	61226323	61226353	30	HNchr17	12074050	12074050	0
Insertion	MGchr23	25822108	25822108	0	HNchr23	27648284	27648318	34
Insertion/Substitution	MGchr05	77217217	77217224	7	HNchr05	42450328	42450371	43
Deletion	MGchr04	96606566	96606729	163	HNchr04	23051332	23051332	0
Repeat_expansion/INS	MGchr07	30079630	30079634	4	HNchr07	80452582	80456052	3470
Deletion	MGchr09	6015762	6015808	46	HNchr09	98240102	98240102	0
Insertion	MGchr30	36229219	36229219	0	HNchr30	37786765	37787988	1223
Insertion	MGchr29	47951670	47951670	0	HNchr29	48011130	48011251	121
Insertion	MGchr30	41477992	41477992	0	HNchr30	43085730	43085879	149
Deletion	MGchr14	50098793	50099756	963	HNchr14	50009387	50009387	0
Insertion	MGchr11	63113789	63113789	0	HNchr11	43787257	43787287	30
Deletion	MGchr06	93172978	93173121	143	HNchr06	24773300	24773300	0
Insertion	MGchr01	7325483	7325483	0	HNchr01	150038369	150038611	242
Deletion	MGchr07	20718006	20718040	34	HNchr07	89821722	89821722	0
Deletion	MGchr16	36664734	36665311	577	HNchr16	44035069	44035069	0
Insertion	MGchr12	29305704	29305704	0	HNchr12	60773617	60775142	1525
Insertion	MGchr29	49117124	49117124	0	HNchr29	49175701	49175812	111
Insertion	MGchr06	86388756	86388756	0	HNchr06	31533523	31533563	40
Deletion	MGchr10	60796282	60796702	420	HNchr10	42592125	42592125	0
Deletion	MGchr27	1846943	1846974	31	HNchr27	1804225	1804225	0
Deletion	MGchr24	40045242	40045323	81	HNchr24	22402932	22402932	0
Insertion	MGchr07	4668964	4668964	0	HNchr07	105863467	105863526	59
Insertion	MGchr07	19583581	19583581	0	HNchr07	90954826	90956575	1749
Insertion	MGchr01	88287756	88287756	0	HNchr01	69133578	69133939	361
Insertion	MGchr02	76257485	76257485	0	HNchr02	76496033	76496075	42
Insertion	MGchr19	57692028	57692028	0	HNchr19	6740065	6740580	515
Deletion	MGchr27	2856040	2856094	54	HNchr27	2839966	2839966	0
Insertion	MGchr03	5029881	5029881	0	HNchr03	5108459	5108499	40
Insertion	MGchr12	6738352	6738352	0	HNchr12	83342824	83342855	31
Deletion	MGchr14	75910876	75911014	138	HNchr14	75783474	75783474	0
Insertion	MGchr06	69203324	69203324	0	HNchr06	48703765	48703868	103
Insertion	MGchr15	49099539	49099539	0	HNchr15	49155403	49155491	88
Insertion	MGchr02	116533137	116533137	0	HNchr02	116757457	116757606	149
Deletion	MGchr27	21997865	21997898	33	HNchr27	22033859	22033859	0
Deletion	MGchr13	35023575	35023937	362	HNchr13	48428270	48428270	0
Deletion/Substitution	MGchr10	49595853	49595918	65	HNchr10	53764964	53764984	20
Insertion	MGchr23	5335087	5335087	0	HNchr23	48126297	48127515	1218
Deletion	MGchr23	21427325	21427357	32	HNchr23	32032436	32032436	0
Deletion	MGchr08	14157045	14157188	143	HNchr08	14220142	14220142	0
Insertion	MGchr14	59337591	59337591	0	HNchr14	59241606	59241912	306
Deletion	MGchr08	76012803	76012912	109	HNchr08	76188089	76188089	0
Deletion	MGchr12	3461392	3461859	467	HNchr12	86626956	86626956	0
Deletion	MGchr16	58816133	58816601	468	HNchr16	21924075	21924075	0
Insertion	MGchr26	43835356	43835356	0	HNchr26	43665629	43665947	318
Insertion	MGchr10	99412254	99412254	0	HNchr10	3859526	3860275	749
Deletion	MGchr16	73038021	73038113	92	HNchr16	7720780	7720780	0
Insertion	MGchr08	84482685	84482685	0	HNchr08	84637723	84637800	77
Deletion	MGchr12	47006404	47006459	55	HNchr12	43140486	43140486	0
Insertion	MGchr06	35618992	35618992	0	HNchr06	82269946	82269981	35
Insertion	MGchr05	8273292	8273292	0	HNchr05	111634548	111634582	34
Deletion	MGchr10	97508680	97508709	29	HNchr10	5781570	5781570	0
Deletion	MGchr17	969405	969442	37	HNchr17	72498285	72498285	0
Repeat_contraction/DEL	MGchr04	19330904	19332006	1102	HNchr04	100019662	100019699	37
Deletion	MGchr18	26937607	26937636	29	HNchr18	38475183	38475183	0
Insertion	MGchr02	41027570	41027570	0	HNchr02	41118132	41118190	58
Deletion	MGchr07	19931439	19931471	32	HNchr07	90607189	90607189	0
Insertion	MGchr06	3588350	3588350	0	HNchr06	114362378	114362409	31
Deletion	MGchr17	18868200	18868309	109	HNchr17	54549890	54549890	0
Deletion/Substitution	MGchr12	81852736	81852785	49	HNchr12	8351584	8351589	5
Deletion	MGchr01	17496820	17496854	34	HNchr01	139847695	139847695	0
Insertion	MGchr09	82287198	82287198	0	HNchr09	21818294	21818331	37
Insertion	MGchr25	33148230	33148230	0	HNchr25	32992097	32992221	124
Insertion	MGchr19	60127355	60127355	0	HNchr19	4326217	4326253	36
Deletion	MGchr24	44470987	44471064	77	HNchr24	17981681	17981681	0
Insertion	MGchr23	40278710	40278710	0	HNchr23	13849706	13850402	696
Insertion	MGchr17	68380052	68380052	0	HNchr17	4923907	4923957	50
Insertion	MGchr13	83132037	83132037	0	HNchr13	404478	404538	60
Insertion	MGchr04	40094901	40094901	0	HNchr04	79525687	79526868	1181
Insertion	MGchr12	510241	510241	0	HNchr12	89646311	89646405	94
Insertion	MGchr23	47573108	47573108	0	HNchr23	6559139	6559293	154
Deletion	MGchr15	34202754	34202932	178	HNchr15	34240891	34240891	0
Insertion	MGchr30	131494853	131494853	0	HNchr30	135002480	135002525	45
Deletion	MGchr29	9233376	9233408	32	HNchr29	9212150	9212150	0
Deletion	MGchr21	5416554	5416628	74	HNchr21	65200751	65200751	0
Insertion	MGchr08	47420307	47420307	0	HNchr08	47510855	47511069	214
Deletion	MGchr19	60487595	60487640	45	HNchr19	3963825	3963825	0
Insertion	MGchr14	77761059	77761059	0	HNchr14	77570632	77574552	3920
Deletion	MGchr09	29429115	29429231	116	HNchr09	74774184	74774184	0
Insertion	MGchr26	17366063	17366063	0	HNchr26	17223155	17223262	107
Deletion	MGchr16	64178168	64178235	67	HNchr16	16566659	16566659	0
Insertion	MGchr11	94255426	94255426	0	HNchr11	12601704	12601847	143
Deletion	MGchr29	36222732	36222820	88	HNchr29	36395310	36395310	0
Repeat_contraction/DEL	MGchr08	46838675	46838952	277	HNchr08	46922463	46922462	-1
Deletion/Substitution	MGchr21	33014340	33014389	49	HNchr21	37662939	37662945	6
Deletion	MGchr27	28412117	28413164	1047	HNchr27	28431223	28431223	0
Insertion	MGchr22	31429541	31429541	0	HNchr22	29512180	29512456	276
Insertion	MGchr03	30263192	30263192	0	HNchr03	30214741	30214857	116
Deletion	MGchr05	60688651	60689954	1303	HNchr05	59011155	59011155	0
Deletion	MGchr12	16654108	16661668	7560	HNchr12	72911502	72911502	0
Repeat_expansion/INS	MGchr25	19026088	19026090	2	HNchr25	18847631	18847776	145
Deletion	MGchr01	115522548	115522651	103	HNchr01	41978534	41978534	0
Insertion	MGchr12	69028592	69028592	0	HNchr12	21167706	21167799	93
Deletion	MGchr28	36434707	36434999	292	HNchr28	9145112	9145112	0
Insertion	MGchr13	69510989	69510989	0	HNchr13	14011800	14011874	74
Deletion	MGchr16	30383802	30384153	351	HNchr16	50280465	50280465	0
Deletion	MGchr09	27374730	27375689	959	HNchr09	76825088	76825088	0
Deletion	MGchr20	33258760	33258795	35	HNchr20	38286757	38286757	0
Deletion	MGchr04	34065063	34065229	166	HNchr04	85535897	85535897	0
Insertion	MGchr03	117500870	117500870	0	HNchr03	117479674	117479742	68
Insertion	MGchr10	60313904	60313904	0	HNchr10	43074187	43075218	1031
Insertion	MGchr02	57367668	57367668	0	HNchr02	57447755	57447837	82
Insertion	MGchr02	49298443	49298443	0	HNchr02	49379049	49387413	8364
Deletion	MGchr26	47011145	47011379	234	HNchr26	46813184	46813184	0
Insertion	MGchr30	133136462	133136462	0	HNchr30	136697915	136697975	60
Deletion	MGchr08	94473873	94473901	28	HNchr08	94662375	94662375	0
Deletion	MGchr02	39835086	39835136	50	HNchr02	39929256	39929256	0
Deletion	MGchr03	120681235	120681367	132	HNchr03	120637894	120637894	0
Insertion	MGchr30	38029836	38029836	0	HNchr30	39633851	39637688	3837
Deletion	MGchr12	28067763	28069143	1380	HNchr12	62022186	62022186	0
Deletion	MGchr11	17863378	17863419	41	HNchr11	89066756	89066756	0
Insertion	MGchr15	23648518	23648518	0	HNchr15	23589989	23590087	98
Deletion	MGchr10	25584898	25584938	40	HNchr10	77844392	77844392	0
Deletion	MGchr04	65131365	65131403	38	HNchr04	54468965	54468965	0
Insertion	MGchr30	57660366	57660366	0	HNchr30	59177207	59177464	257
Deletion	MGchr12	6245452	6245511	59	HNchr12	83835347	83835347	0
Deletion	MGchr11	14754403	14754454	51	HNchr11	92177075	92177075	0
Insertion	MGchr01	12391804	12391804	0	HNchr01	144934228	144935874	1646
Insertion	MGchr07	108410321	108410321	0	HNchr07	3189703	3189735	32
Insertion	MGchr20	15812162	15812162	0	HNchr20	55717626	55717692	66
Insertion	MGchr18	26007021	26007021	0	HNchr18	39417327	39417741	414
Deletion	MGchr27	23029150	23029933	783	HNchr27	23058353	23058353	0
Insertion	MGchr09	41252949	41252949	0	HNchr09	62906165	62906450	285
Deletion	MGchr14	80933747	80935332	1585	HNchr14	80781669	80781669	0
Insertion	MGchr10	4720799	4720799	0	HNchr10	97620652	97620710	58
Insertion	MGchr24	3601536	3601536	0	HNchr24	58818568	58818667	99
Deletion	MGchr24	55890317	55890382	65	HNchr24	6569173	6569173	0
Deletion	MGchr01	70840901	70840951	50	HNchr01	86585024	86585024	0
Insertion	MGchr06	53632577	53632577	0	HNchr06	64204502	64204532	30
Insertion	MGchr05	106680888	106680888	0	HNchr05	13331264	13331298	34
Insertion	MGchr16	30678345	30678345	0	HNchr16	49986739	49986792	53
Deletion	MGchr13	31463956	31465173	1217	HNchr13	51976684	51976684	0
Repeat_contraction/DEL	MGchr24	46931007	46932321	1314	HNchr24	15522339	15522339	0
Deletion	MGchr01	16687261	16687345	84	HNchr01	140641820	140641820	0
Deletion	MGchr11	22028687	22028851	164	HNchr11	84886961	84886961	0
Insertion	MGchr09	42380717	42380717	0	HNchr09	61777140	61777188	48
Insertion	MGchr20	67309072	67309072	0	HNchr20	6858345	6858382	37
Deletion	MGchr12	87715554	87715730	176	HNchr12	2440854	2440854	0
Deletion	MGchr25	42096549	42096752	203	HNchr25	41894612	41894612	0
Repeat_expansion/INS	MGchr09	20838427	20838457	30	HNchr09	83372803	83373525	722
Deletion	MGchr14	67711149	67711233	84	HNchr14	67606914	67606914	0
Deletion	MGchr03	2320388	2323388	3000	HNchr03	2413061	2413061	0
Deletion	MGchr05	32719780	32719811	31	HNchr05	87094177	87094177	0
Deletion	MGchr28	15808790	15808933	143	HNchr28	29803995	29803995	0
Insertion	MGchr30	43998632	43998632	0	HNchr30	45628249	45628368	119
Insertion	MGchr07	48984190	48984190	0	HNchr07	61515512	61515584	72
Insertion	MGchr16	59853133	59853133	0	HNchr16	20887594	20887965	371
Deletion	MGchr15	81331141	81331521	380	HNchr15	81415862	81415862	0
Deletion	MGchr06	15865407	15865602	195	HNchr06	102065807	102065807	0
Insertion	MGchr15	76323711	76323711	0	HNchr15	76411896	76414142	2246
Insertion	MGchr30	65268859	65268859	0	HNchr30	66859931	66859971	40
Insertion	MGchr30	63376561	63376561	0	HNchr30	64929607	64929644	37
Insertion	MGchr05	67260058	67260058	0	HNchr05	52500263	52500345	82
Deletion	MGchr24	21500773	21500813	40	HNchr24	40947050	40947050	0
Insertion	MGchr24	46013749	46013749	0	HNchr24	16436199	16438071	1872
Deletion	MGchr26	1628772	1628838	66	HNchr26	1405717	1405717	0
Insertion	MGchr01	90761694	90761694	0	HNchr01	66578543	66578575	32
Insertion	MGchr20	61567623	61567623	0	HNchr20	12620661	12622138	1477
Insertion	MGchr09	31180134	31180134	0	HNchr09	73019242	73019275	33
Insertion	MGchr29	45558386	45558386	0	HNchr29	45617622	45617676	54
Insertion	MGchr02	122918901	122918901	0	HNchr02	123168549	123169830	1281
Deletion	MGchr15	58612935	58612966	31	HNchr15	58659809	58659809	0
Deletion	MGchr16	12582585	12582623	38	HNchr16	68092495	68092495	0
Insertion	MGchr14	40106040	40106040	0	HNchr14	40026866	40026896	30
Deletion	MGchr26	49165431	49165600	169	HNchr26	49064866	49064866	0
Insertion	MGchr01	17276571	17276571	0	HNchr01	140061422	140061458	36
Deletion	MGchr06	89513113	89513259	146	HNchr06	28427355	28427355	0
Insertion	MGchr08	24025887	24025887	0	HNchr08	24060524	24060555	31
Insertion	MGchr02	10670686	10670686	0	HNchr02	10738977	10739004	27
Insertion	MGchr26	39972946	39972946	0	HNchr26	39784620	39784892	272
Insertion	MGchr06	71196965	71196965	0	HNchr06	46708563	46708725	162
Insertion	MGchr11	101264656	101264656	0	HNchr11	5567954	5568113	159
Insertion	MGchr18	8438819	8438819	0	HNchr18	57099049	57099385	336
Deletion	MGchr20	29723181	29723221	40	HNchr20	41839133	41839133	0
Insertion	MGchr08	70774470	70774470	0	HNchr08	70962593	70962631	38
Insertion	MGchr02	126330587	126330587	0	HNchr02	126613405	126613433	28
Insertion	MGchr02	24836193	24836193	0	HNchr02	24954452	24954485	33
Deletion	MGchr01	111419860	111420266	406	HNchr01	46051740	46051740	0
Deletion	MGchr06	11791110	11791433	323	HNchr06	106142760	106142760	0
Insertion	MGchr30	54894314	54894314	0	HNchr30	56388110	56388141	31
Deletion	MGchr19	20199673	20199695	22	HNchr19	44261345	44261345	0
Insertion	MGchr19	59534524	59534524	0	HNchr19	4911757	4911874	117
Tandem_expansion/INS	MGchr08	65588494	65588473	-21	HNchr08	65705459	65710224	4765
Deletion	MGchr12	2590967	2591009	42	HNchr12	87497613	87497613	0
Insertion	MGchr06	35937044	35937044	0	HNchr06	81954117	81954243	126
Insertion	MGchr17	60236797	60236797	0	HNchr17	13064790	13064820	30
Insertion	MGchr05	37932367	37932367	0	HNchr05	81887494	81887522	28
Insertion	MGchr14	7364108	7364108	0	HNchr14	7448672	7449030	358
Insertion	MGchr03	7257692	7257692	0	HNchr03	7340558	7340633	75
Insertion	MGchr26	20961924	20961924	0	HNchr26	20823853	20823918	65
Deletion	MGchr09	52907433	52907467	34	HNchr09	51282721	51282721	0
Deletion	MGchr09	61291446	61292115	669	HNchr09	42881455	42881455	0
Insertion	MGchr02	14126027	14126027	0	HNchr02	14199194	14199631	437
Deletion	MGchr17	21904789	21904827	38	HNchr17	51462900	51462900	0
Deletion	MGchr14	67473831	67474071	240	HNchr14	67368778	67368778	0
Deletion	MGchr01	73297397	73297442	45	HNchr01	84125426	84125426	0
Insertion	MGchr25	7045633	7045633	0	HNchr25	6923724	6923760	36
Insertion	MGchr20	12121194	12121194	0	HNchr20	59414871	59415031	160
Deletion	MGchr13	36223267	36223381	114	HNchr13	47230094	47230094	0
Deletion	MGchr08	75990873	75990924	51	HNchr08	76166192	76166192	0
Deletion	MGchr04	7783137	7783167	30	HNchr04	111564341	111564341	0
Deletion	MGchr05	1674059	1674118	59	HNchr05	118254826	118254826	0
Insertion	MGchr12	25423780	25423780	0	HNchr12	64678302	64678375	73
Deletion	MGchr11	18299807	18299837	30	HNchr11	88628078	88628078	0
Deletion	MGchr05	22633048	22633278	230	HNchr05	97207552	97207552	0
Deletion	MGchr15	45513475	45513510	35	HNchr15	45588562	45588562	0
Deletion	MGchr27	9100618	9100638	20	HNchr27	9115338	9115338	0
Deletion	MGchr06	599754	599798	44	HNchr06	117321628	117321628	0
Deletion	MGchr07	32778721	32778759	38	HNchr07	77749773	77749773	0
Deletion	MGchr26	43144689	43144737	48	HNchr26	42962640	42962640	0
Deletion	MGchr15	58600394	58600616	222	HNchr15	58647516	58647516	0
Insertion	MGchr19	37674175	37674175	0	HNchr19	26791038	26791420	382
Insertion	MGchr07	42933213	42933213	0	HNchr07	67581297	67581549	252
Insertion	MGchr28	28756069	28756069	0	HNchr28	16836293	16836333	40
Deletion	MGchr01	136408763	136409683	920	HNchr01	21029431	21029431	0
Insertion	MGchr07	83816676	83816676	0	HNchr07	26640569	26640712	143
Deletion	MGchr08	11360524	11360840	316	HNchr08	11434091	11434091	0
Insertion	MGchr14	80153816	80153816	0	HNchr14	79971483	79971616	133
Deletion	MGchr05	45987440	45987578	138	HNchr05	73830443	73830443	0
Deletion	MGchr06	60685488	60685524	36	HNchr06	57182090	57182090	0
Deletion	MGchr21	42949135	42949365	230	HNchr21	27732340	27732340	0
Deletion	MGchr09	16315202	16315310	108	HNchr09	87919282	87919282	0
Deletion	MGchr29	42080800	42080870	70	HNchr29	42141706	42141706	0
Insertion	MGchr30	138023463	138023463	0	HNchr30	141569211	141569249	38
Insertion	MGchr20	47550937	47550937	0	HNchr20	24016029	24016319	290
Insertion	MGchr05	35735258	35735258	0	HNchr05	84087150	84088307	1157
Deletion	MGchr13	10006533	10006575	42	HNchr13	73370077	73370077	0
Deletion	MGchr06	29708587	29708866	279	HNchr06	88215773	88215773	0
Deletion	MGchr28	18622678	18622814	136	HNchr28	26984740	26984740	0
Insertion	MGchr03	108992714	108992714	0	HNchr03	108954050	108954128	78
Deletion	MGchr11	67283925	67284285	360	HNchr11	39613369	39613369	0
Insertion	MGchr10	92148238	92148238	0	HNchr10	11157322	11158860	1538
Insertion	MGchr05	94885025	94885025	0	HNchr05	24752326	24752422	96
Insertion	MGchr22	641234	641234	0	HNchr22	60153405	60154570	1165
Deletion	MGchr15	2601890	2602304	414	HNchr15	2586781	2586781	0
Deletion	MGchr06	5839607	5839651	44	HNchr06	112116698	112116698	0
Insertion	MGchr13	46123163	46123163	0	HNchr13	37349527	37349624	97
Insertion	MGchr10	42531937	42531937	0	HNchr10	60814676	60814817	141
Insertion	MGchr07	43581459	43581459	0	HNchr07	66909024	66909104	80
Insertion	MGchr03	2729119	2729119	0	HNchr03	2808398	2808435	37
Deletion	MGchr14	72748075	72748379	304	HNchr14	72644868	72644868	0
Deletion	MGchr30	3725111	3725196	85	HNchr30	3659275	3659275	0
Deletion	MGchr17	8865760	8865794	34	HNchr17	64591148	64591148	0
Deletion	MGchr14	11049974	11050059	85	HNchr14	11130751	11130751	0
Insertion	MGchr10	34757708	34757708	0	HNchr10	68626509	68626548	39
Insertion	MGchr24	12297822	12297822	0	HNchr24	50142304	50142361	57
Deletion	MGchr24	8452570	8455311	2741	HNchr24	53993163	53993163	0
Deletion	MGchr21	31099630	31100269	639	HNchr21	39576875	39576875	0
Insertion	MGchr15	59142027	59142027	0	HNchr15	59187738	59193105	5367
Deletion	MGchr19	43587107	43587157	50	HNchr19	20822015	20822015	0
Repeat_contraction/DEL	MGchr05	7987023	7987671	648	HNchr05	111923172	111923187	15
Deletion	MGchr02	109923907	109924067	160	HNchr02	110142147	110142147	0
Insertion	MGchr17	25602178	25602178	0	HNchr17	47780384	47781146	762
Deletion	MGchr22	45962463	45962511	48	HNchr22	14987134	14987134	0
Deletion	MGchr19	61541161	61541316	155	HNchr19	2966563	2966563	0
Deletion	MGchr04	54146937	54147055	118	HNchr04	65450162	65450162	0
Deletion	MGchr25	41721137	41721177	40	HNchr25	41521454	41521454	0
Deletion	MGchr10	12669431	12669490	59	HNchr10	89654407	89654407	0
Insertion	MGchr28	23829385	23829385	0	HNchr28	21778915	21780380	1465
Insertion	MGchr06	102791012	102791012	0	HNchr06	15162127	15162463	336
Deletion	MGchr06	8519454	8519573	119	HNchr06	109422882	109422882	0
Deletion	MGchr02	9871697	9874173	2476	HNchr02	9939487	9939487	0
Deletion	MGchr06	38056448	38056510	62	HNchr06	79831799	79831799	0
Insertion	MGchr11	16720317	16720317	0	HNchr11	90209889	90209968	79
Deletion	MGchr08	47918702	47918784	82	HNchr08	48006674	48006674	0
Insertion	MGchr15	529704	529704	0	HNchr15	478247	478323	76
Insertion	MGchr28	704658	704658	0	HNchr28	44945538	44945638	100
Insertion	MGchr17	32802205	32802205	0	HNchr17	40532062	40532117	55
Deletion	MGchr08	92930078	92930124	46	HNchr08	93129021	93129021	0
Deletion	MGchr12	19788653	19788691	38	HNchr12	70442298	70442298	0
Insertion	MGchr04	48957918	48957918	0	HNchr04	70667363	70667442	79
Deletion	MGchr04	62172729	62172872	143	HNchr04	57412602	57412602	0
Deletion	MGchr10	37999242	38000537	1295	HNchr10	65380196	65380196	0
Insertion	MGchr10	30510102	30510102	0	HNchr10	72866472	72866508	36
Insertion	MGchr27	3879652	3879652	0	HNchr27	3874984	3875023	39
Insertion	MGchr08	24774919	24774919	0	HNchr08	24808474	24808597	123
Insertion	MGchr13	30449833	30449833	0	HNchr13	52992597	52992629	32
Deletion	MGchr12	52339031	52339073	42	HNchr12	37819057	37819057	0
Insertion	MGchr09	3313373	3313373	0	HNchr09	100873833	100873917	84
Deletion	MGchr14	53952243	53955768	3525	HNchr14	53836558	53836558	0
Deletion	MGchr05	12118837	12118903	66	HNchr05	107784076	107784076	0
Repeat_expansion/INS	MGchr23	6433135	6433135	0	HNchr23	47023965	47024251	286
Insertion	MGchr17	48170169	48170169	0	HNchr17	25111356	25120109	8753
Deletion	MGchr02	7345743	7345845	102	HNchr02	7406633	7406633	0
Insertion	MGchr13	435528	435528	0	HNchr13	82962749	82963122	373
Deletion	MGchr09	34686408	34686453	45	HNchr09	69503596	69503596	0
Insertion	MGchr09	53087149	53087149	0	HNchr09	51103131	51103329	198
Insertion	MGchr05	16751625	16751625	0	HNchr05	103112423	103112628	205
Insertion	MGchr26	45371228	45371228	0	HNchr26	45173041	45173092	51
Deletion	MGchr08	3980006	3980143	137	HNchr08	4076349	4076349	0
Deletion	MGchr05	86805526	86813669	8143	HNchr05	32847077	32847077	0
Insertion	MGchr06	8083054	8083054	0	HNchr06	109859580	109859671	91
Deletion	MGchr05	24261412	24262842	1430	HNchr05	95571699	95571699	0
Deletion	MGchr10	87310498	87310555	57	HNchr10	16063614	16063614	0
Deletion	MGchr30	124301634	124301690	56	HNchr30	127625484	127625484	0
Deletion	MGchr09	2365696	2366058	362	HNchr09	101852918	101852918	0
Insertion	MGchr09	16671447	16671447	0	HNchr09	87545381	87545881	500
Insertion	MGchr10	31951060	31951060	0	HNchr10	71416442	71417014	572
Repeat_contraction/DEL	MGchr20	13610453	13610556	103	HNchr20	57917432	57917431	-1
Insertion	MGchr16	16175707	16175707	0	HNchr16	64482090	64482434	344
Insertion	MGchr08	20523671	20523671	0	HNchr08	20587203	20587293	90
Deletion	MGchr05	91419582	91420913	1331	HNchr05	28215459	28215459	0
Insertion	MGchr29	45963613	45963613	0	HNchr29	46020858	46020980	122
Insertion	MGchr06	100657018	100657018	0	HNchr06	17297252	17297342	90
Deletion	MGchr15	6025742	6025764	22	HNchr15	5930197	5930197	0
Deletion	MGchr27	28144604	28144651	47	HNchr27	28163653	28163653	0
Deletion	MGchr27	19813905	19813942	37	HNchr27	19856789	19856789	0
Deletion	MGchr06	29809884	29810746	862	HNchr06	88115224	88115224	0
Insertion	MGchr12	89599797	89599797	0	HNchr12	546565	546630	65
Deletion	MGchr30	1708152	1708219	67	HNchr30	1572399	1572399	0
Insertion	MGchr09	1662729	1662729	0	HNchr09	102550547	102550608	61
Deletion	MGchr03	71438550	71439209	659	HNchr03	71392063	71392063	0
Deletion	MGchr30	98140377	98140424	47	HNchr30	99310872	99310872	0
Insertion	MGchr03	91628292	91628292	0	HNchr03	91582455	91582792	337
Insertion	MGchr13	1296387	1296387	0	HNchr13	82096406	82096781	375
Deletion/Substitution	MGchr15	41449398	41449455	57	HNchr15	41522144	41522151	7
Deletion	MGchr01	94710010	94710045	35	HNchr01	62750167	62750167	0
Deletion	MGchr08	10486381	10486426	45	HNchr08	10554009	10554009	0
Insertion	MGchr24	40143279	40143279	0	HNchr24	22302472	22302507	35
Insertion	MGchr02	5090680	5090680	0	HNchr02	5147678	5147768	90
Insertion	MGchr14	32923932	32923932	0	HNchr14	32855395	32855427	32
Deletion	MGchr18	5861747	5861801	54	HNchr18	60002391	60002391	0
Insertion	MGchr08	109213783	109213783	0	HNchr08	109397736	109397781	45
Insertion	MGchr16	36955178	36955178	0	HNchr16	43745203	43745284	81
Deletion	MGchr30	141300620	141300991	371	HNchr30	144521406	144521406	0
Deletion	MGchr07	88260928	88260959	31	HNchr07	22050274	22050274	0
Insertion	MGchr29	6972157	6972157	0	HNchr29	6955039	6955249	210
Deletion	MGchr03	38985824	38985893	69	HNchr03	38981512	38981512	0
Insertion	MGchr28	17981777	17981777	0	HNchr28	27629773	27629820	47
Deletion	MGchr25	8167928	8171743	3815	HNchr25	8044905	8044905	0
Deletion	MGchr09	5286778	5287332	554	HNchr09	98933010	98933010	0
Insertion	MGchr17	8925031	8925031	0	HNchr17	64530657	64531710	1053
Insertion	MGchr09	87486840	87486840	0	HNchr09	16593616	16593710	94
Deletion	MGchr12	20340242	20340394	152	HNchr12	69880704	69880704	0
Insertion	MGchr08	94019250	94019250	0	HNchr08	94207728	94208997	1269
Deletion	MGchr10	7266963	7267001	38	HNchr10	95072848	95072848	0
Repeat_expansion/INS	MGchr12	2165621	2165601	-20	HNchr12	87924708	87925198	490
Insertion	MGchr07	70049311	70049311	0	HNchr07	40423684	40423716	32
Insertion	MGchr23	372523	372523	0	HNchr23	52430709	52439843	9134
Deletion	MGchr22	17305867	17306026	159	HNchr22	43638716	43638716	0
Deletion	MGchr15	15224286	15224352	66	HNchr15	15142265	15142265	0
Deletion	MGchr12	61271932	61271969	37	HNchr12	28898859	28898859	0
Insertion	MGchr14	50219932	50219932	0	HNchr14	50135080	50135150	70
Deletion	MGchr29	45672850	45674587	1737	HNchr29	45732123	45732123	0
Insertion	MGchr03	93657	93657	0	HNchr03	192192	192226	34
Deletion	MGchr12	28299132	28299311	179	HNchr12	61792843	61792843	0
Insertion	MGchr25	21039092	21039092	0	HNchr25	20870439	20870481	42
Insertion	MGchr12	3450065	3450065	0	HNchr12	86638276	86638737	461
Deletion	MGchr12	11986058	11986112	54	HNchr12	78093444	78093444	0
Deletion	MGchr05	115264987	115265651	664	HNchr05	4683242	4683242	0
Insertion	MGchr12	84528192	84528192	0	HNchr12	5617538	5625908	8370
Insertion	MGchr02	68833496	68833496	0	HNchr02	69005605	69005634	29
Deletion	MGchr25	28617401	28617511	110	HNchr25	28442252	28442252	0
Insertion	MGchr11	92832974	92832974	0	HNchr11	14026646	14026684	38
Insertion	MGchr17	44674443	44674443	0	HNchr17	28620538	28620660	122
Insertion	MGchr19	18062536	18062536	0	HNchr19	46398058	46398088	30
Tandem_contraction/DEL	MGchr03	18702685	18702960	275	HNchr03	18959616	18959612	-4
Insertion	MGchr07	96310345	96310345	0	HNchr07	13897179	13897240	61
Insertion	MGchr08	112067988	112067988	0	HNchr08	112262913	112262985	72
Insertion	MGchr04	2685027	2685027	0	HNchr04	116643706	116643910	204
Insertion	MGchr05	52579316	52579316	0	HNchr05	67236027	67236752	725
Deletion	MGchr02	18541047	18541079	32	HNchr02	18638251	18638251	0
Deletion	MGchr09	99221690	99221890	200	HNchr09	4885338	4885338	0
Deletion	MGchr18	2939649	2939702	53	HNchr18	62914238	62914238	0
Deletion	MGchr13	567761	567804	43	HNchr13	82829833	82829833	0
Insertion	MGchr24	9030182	9030182	0	HNchr24	53414627	53417142	2515
Insertion	MGchr15	80568970	80568970	0	HNchr15	80658617	80658647	30
Insertion	MGchr12	39242413	39242413	0	HNchr12	50906263	50906449	186
Deletion	MGchr03	59792623	59792758	135	HNchr03	59724934	59724934	0
Deletion	MGchr22	15711017	15711070	53	HNchr22	45231232	45231232	0
Insertion	MGchr14	62345009	62345009	0	HNchr14	62252648	62252737	89
Insertion	MGchr24	24026119	24026119	0	HNchr24	38431327	38431480	153
Deletion	MGchr09	13497405	13497474	69	HNchr09	90732320	90732320	0
Deletion	MGchr17	26789247	26790149	902	HNchr17	46536365	46536365	0
Deletion	MGchr19	56496417	56496470	53	HNchr19	7965219	7965219	0
Deletion	MGchr10	30926396	30926446	50	HNchr10	72448478	72448478	0
Insertion	MGchr30	5765832	5765832	0	HNchr30	5679922	5680013	91
Insertion	MGchr28	34213200	34213200	0	HNchr28	11375089	11375697	608
Deletion	MGchr02	6087630	6087749	119	HNchr02	6155392	6155392	0
Insertion	MGchr02	100234014	100234014	0	HNchr02	100441221	100441302	81
Deletion	MGchr10	99827265	99827341	76	HNchr10	3432369	3432369	0
Deletion	MGchr26	49455196	49455337	141	HNchr26	49366897	49366897	0
Deletion	MGchr07	50900389	50900423	34	HNchr07	59594150	59594150	0
Insertion	MGchr06	105499700	105499700	0	HNchr06	12455114	12455468	354
Insertion	MGchr07	7369655	7369655	0	HNchr07	103159846	103159895	49
Insertion	MGchr15	27149684	27149684	0	HNchr15	27117674	27117835	161
Insertion	MGchr16	46248667	46248667	0	HNchr16	34452777	34452855	78
Insertion	MGchr05	119045872	119045872	0	HNchr05	906933	907169	236
Insertion	MGchr05	119023169	119023169	0	HNchr05	930946	931215	269
Deletion	MGchr14	2363529	2364120	591	HNchr14	2450903	2450903	0
Insertion	MGchr07	7116536	7116536	0	HNchr07	103413125	103413379	254
Insertion	MGchr10	41081505	41081505	0	HNchr10	62296769	62296917	148
Insertion	MGchr07	42343030	42343030	0	HNchr07	68176435	68176572	137
Insertion	MGchr01	67478093	67478093	0	HNchr01	89943208	89943280	72
Deletion	MGchr13	72295045	72295082	37	HNchr13	11308976	11308976	0
Insertion	MGchr04	70383834	70383834	0	HNchr04	49226102	49226169	67
Insertion	MGchr09	80155869	80155869	0	HNchr09	23954937	23955259	322
Deletion	MGchr30	63382189	63382633	444	HNchr30	64935258	64935258	0
Insertion	MGchr03	54277408	54277408	0	HNchr03	54287696	54287730	34
Deletion	MGchr03	116293931	116293962	31	HNchr03	116266027	116266027	0
Deletion	MGchr14	77424895	77425893	998	HNchr14	77237112	77237112	0
Insertion	MGchr03	68540274	68540274	0	HNchr03	68485625	68485654	29
Insertion	MGchr18	55604936	55604936	0	HNchr18	9867996	9868110	114
Deletion	MGchr30	86667336	86667391	55	HNchr30	88021415	88021415	0
Insertion	MGchr13	38434103	38434103	0	HNchr13	45017189	45017308	119
Deletion	MGchr07	22766175	22767006	831	HNchr07	87774520	87774520	0
Deletion	MGchr10	3140965	3141134	169	HNchr10	99203194	99203194	0
Insertion	MGchr28	29730687	29730687	0	HNchr28	15863565	15863961	396
Insertion	MGchr22	7743303	7743303	0	HNchr22	53178897	53178929	32
Deletion	MGchr14	43033368	43033403	35	HNchr14	42947553	42947553	0
Insertion	MGchr03	70252312	70252312	0	HNchr03	70203790	70203871	81
Deletion	MGchr26	33954727	33954772	45	HNchr26	33755234	33755234	0
Deletion	MGchr04	59777555	59777595	40	HNchr04	59811666	59811666	0
Insertion	MGchr11	49193683	49193683	0	HNchr11	57732065	57732249	184
Deletion	MGchr21	1953415	1953517	102	HNchr21	68652162	68652162	0
Deletion	MGchr25	12432352	12432431	79	HNchr25	12272210	12272210	0
Insertion	MGchr30	114292653	114292653	0	HNchr30	117819343	117819409	66
Insertion	MGchr06	38479992	38479992	0	HNchr06	79404507	79406971	2464
Deletion	MGchr05	14407849	14407883	34	HNchr05	105461818	105461818	0
Deletion	MGchr12	71655031	71655170	139	HNchr12	18549452	18549452	0
Deletion	MGchr06	28363300	28363334	34	HNchr06	89531743	89531743	0
Deletion	MGchr04	6615088	6615269	181	HNchr04	112716427	112716427	0
Insertion	MGchr02	80315964	80315964	0	HNchr02	80558195	80558833	638
Deletion	MGchr24	60488937	60489168	231	HNchr24	1950131	1950131	0
Insertion	MGchr25	30645559	30645559	0	HNchr25	30465971	30466001	30
Deletion	MGchr18	6319522	6319605	83	HNchr18	59496437	59496437	0
Insertion	MGchr02	127602928	127602928	0	HNchr02	127841296	127841327	31
Deletion	MGchr11	106547017	106547194	177	HNchr11	298706	298706	0
Insertion	MGchr26	1363528	1363528	0	HNchr26	1139410	1139465	55
Insertion	MGchr04	10990674	10990674	0	HNchr04	108369810	108369841	31
Insertion/Substitution	MGchr23	1215636	1215641	5	HNchr23	52268232	52268308	76
Repeat_contraction/DEL	MGchr02	41268976	41269041	65	HNchr02	41360352	41360356	4
Deletion	MGchr11	22268119	22268534	415	HNchr11	84647219	84647219	0
Insertion	MGchr26	19672583	19672583	0	HNchr26	19527884	19527987	103
Deletion	MGchr05	33788541	33788586	45	HNchr05	86039497	86039497	0
Deletion	MGchr08	56283317	56284002	685	HNchr08	56362742	56362742	0
Deletion	MGchr03	56127543	56128314	771	HNchr03	56058357	56058357	0
Insertion	MGchr11	57521670	57521670	0	HNchr11	49369384	49369474	90
Insertion	MGchr02	122609464	122609464	0	HNchr02	122859931	122860541	610
Insertion	MGchr05	114741583	114741583	0	HNchr05	5207320	5207359	39
Deletion	MGchr10	100326894	100327013	119	HNchr10	2934132	2934132	0
Insertion	MGchr05	117572633	117572633	0	HNchr05	2383885	2383946	61
Deletion	MGchr18	55966520	55966561	41	HNchr18	9505474	9505474	0
Insertion	MGchr15	13850560	13850560	0	HNchr15	13740130	13740182	52
Insertion	MGchr15	74098359	74098359	0	HNchr15	74186701	74186756	55
Insertion	MGchr07	17346424	17346424	0	HNchr07	93195989	93196019	30
Insertion	MGchr01	96080666	96080666	0	HNchr01	61370993	61371057	64
Deletion	MGchr20	480981	481020	39	HNchr20	71070958	71070958	0
Deletion	MGchr23	20728659	20728700	41	HNchr23	32720114	32720114	0
Deletion	MGchr08	18621049	18621369	320	HNchr08	18679471	18679471	0
Deletion	MGchr23	26075976	26076038	62	HNchr23	27393935	27393935	0
Insertion	MGchr03	112516520	112516520	0	HNchr03	112492735	112492765	30
Insertion	MGchr03	44520047	44520047	0	HNchr03	44543678	44544456	778
Insertion	MGchr11	34317992	34317992	0	HNchr11	72604671	72604750	79
Deletion	MGchr17	72205864	72205909	45	HNchr17	1284724	1284724	0
Insertion	MGchr30	101370526	101370526	0	HNchr30	102525492	102525575	83
Tandem_contraction/DEL	MGchr13	77378594	77379521	927	HNchr13	6104527	6104527	0
Repeat_expansion/INS	MGchr25	41160284	41160292	8	HNchr25	40960032	40960293	261
Insertion	MGchr30	37623725	37623725	0	HNchr30	39226979	39227767	788
Deletion	MGchr03	120335674	120335918	244	HNchr03	120297963	120297963	0
Deletion	MGchr21	50689710	50689878	168	HNchr21	20012454	20012454	0
Deletion	MGchr15	62469726	62470140	414	HNchr15	62563933	62563933	0
Deletion	MGchr13	13386038	13386090	52	HNchr13	69995177	69995177	0
Insertion	MGchr04	43250658	43250658	0	HNchr04	76368016	76368187	171
Deletion	MGchr19	22601312	22601489	177	HNchr19	41872895	41872895	0
Deletion	MGchr06	4087612	4087661	49	HNchr06	113861755	113861755	0
Deletion	MGchr11	13654062	13654116	54	HNchr11	93276016	93276016	0
Insertion	MGchr28	29704987	29704987	0	HNchr28	15890142	15890387	245
Insertion	MGchr12	293561	293561	0	HNchr12	89857665	89858157	492
Insertion	MGchr15	1712578	1712578	0	HNchr15	1759506	1759580	74
Deletion	MGchr11	47928077	47928109	32	HNchr11	58995891	58995891	0
Deletion	MGchr10	100701452	100701771	319	HNchr10	2576078	2576078	0
Insertion	MGchr15	558426	558426	0	HNchr15	507056	507097	41
Deletion	MGchr27	27693032	27693085	53	HNchr27	27709792	27709792	0
Insertion	MGchr20	60963033	60963033	0	HNchr20	13219050	13219091	41
Deletion	MGchr10	95743488	95743538	50	HNchr10	7543406	7543406	0
Insertion	MGchr23	31838281	31838281	0	HNchr23	22324619	22324778	159
Deletion	MGchr13	59092197	59092268	71	HNchr13	24384982	24384982	0
Deletion	MGchr08	65866190	65866224	34	HNchr08	65985800	65985800	0
Insertion	MGchr07	96705977	96705977	0	HNchr07	13519199	13519543	344
Deletion	MGchr16	74091272	74092136	864	HNchr16	6662244	6662244	0
Deletion	MGchr14	37729115	37729163	48	HNchr14	37649943	37649943	0
Insertion	MGchr16	51757248	51757248	0	HNchr16	28949729	28949851	122
Insertion	MGchr30	137265811	137265811	0	HNchr30	140803433	140803537	104
Insertion	MGchr12	28409806	28409806	0	HNchr12	61682278	61682312	34
Deletion	MGchr01	31422440	31422625	185	HNchr01	126008329	126008329	0
Insertion	MGchr25	18481983	18481983	0	HNchr25	18303996	18305253	1257
Insertion	MGchr08	23690274	23690274	0	HNchr08	23724576	23724684	108
Insertion	MGchr05	117042111	117042111	0	HNchr05	2911889	2911921	32
Repeat_contraction/DEL	MGchr07	75038732	75039637	905	HNchr07	35415024	35415024	0
Deletion	MGchr25	3841093	3841132	39	HNchr25	3711724	3711724	0
Repeat_contraction/DEL	MGchr16	1883487	1883596	109	HNchr16	79803509	79803496	-13
Deletion	MGchr07	68496467	68497004	537	HNchr07	41988897	41988897	0
Deletion	MGchr10	79234836	79234959	123	HNchr10	24177835	24177835	0
Deletion	MGchr10	51965984	51966973	989	HNchr10	51395905	51395905	0
Insertion	MGchr17	37706724	37706724	0	HNchr17	35617857	35618528	671
Insertion	MGchr11	88394418	88394418	0	HNchr11	18484211	18485427	1216
Deletion	MGchr20	71895118	71895154	36	HNchr20	2281036	2281036	0
Deletion	MGchr08	14563358	14563400	42	HNchr08	14622502	14622502	0
Insertion	MGchr17	21494630	21494630	0	HNchr17	51872156	51872193	37
Deletion	MGchr22	13038824	13038872	48	HNchr22	47898543	47898543	0
Insertion	MGchr11	60444359	60444359	0	HNchr11	46441851	46441879	28
Deletion	MGchr07	66397172	66397213	41	HNchr07	44097246	44097246	0
Deletion	MGchr24	41309350	41309492	142	HNchr24	21132590	21132590	0
Insertion	MGchr28	6729905	6729905	0	HNchr28	38908366	38908512	146
Deletion	MGchr18	16376350	16376386	36	HNchr18	49029670	49029670	0
Deletion	MGchr01	74063411	74065024	1613	HNchr01	83361186	83361186	0
Insertion	MGchr29	14423291	14423291	0	HNchr29	14390864	14390908	44
Insertion	MGchr06	41778129	41778129	0	HNchr06	76082573	76084371	1798
Deletion	MGchr07	8943111	8943942	831	HNchr07	101583677	101583677	0
Deletion	MGchr03	69893718	69893750	32	HNchr03	69844453	69844453	0
Deletion	MGchr06	51865969	51868228	2259	HNchr06	65991051	65991051	0
Insertion	MGchr03	117842947	117842947	0	HNchr03	117821656	117821695	39
Deletion	MGchr10	30520302	30520348	46	HNchr10	72856278	72856278	0
Deletion	MGchr22	57880314	57880367	53	HNchr22	3051495	3051495	0
Deletion	MGchr26	33311042	33311106	64	HNchr26	33111222	33111222	0
Repeat_expansion/INS	MGchr19	1968069	1968146	77	HNchr19	62654737	62654770	33
Deletion	MGchr14	67358832	67358870	38	HNchr14	67255631	67255631	0
Insertion	MGchr26	37643699	37643699	0	HNchr26	37470405	37470734	329
Insertion	MGchr10	99967099	99967099	0	HNchr10	3292690	3292737	47
Deletion	MGchr19	27796052	27796220	168	HNchr19	36674933	36674933	0
Insertion	MGchr18	24347071	24347071	0	HNchr18	41068207	41068466	259
Repeat_contraction/DEL	MGchr07	110335934	110337565	1631	HNchr07	1289987	1289986	-1
Deletion	MGchr07	34299120	34299150	30	HNchr07	76227847	76227847	0
Deletion	MGchr22	26396497	26396580	83	HNchr22	34534042	34534042	0
Insertion	MGchr04	2581082	2581082	0	HNchr04	116745945	116747249	1304
Deletion	MGchr02	111990634	111990679	45	HNchr02	112220865	112220865	0
Deletion	MGchr02	44047411	44047746	335	HNchr02	44134108	44134108	0
Insertion	MGchr01	119733823	119733823	0	HNchr01	37779374	37780380	1006
Deletion	MGchr01	133093131	133093223	92	HNchr01	24340955	24340955	0
Insertion	MGchr06	90766531	90766531	0	HNchr06	27169041	27169143	102
Deletion	MGchr22	8420826	8421987	1161	HNchr22	52509871	52509871	0
Deletion	MGchr25	23671589	23671659	70	HNchr25	23488487	23488487	0
Insertion	MGchr29	19689948	19689948	0	HNchr29	19679740	19680506	766
Deletion	MGchr22	60100966	60101020	54	HNchr22	816266	816266	0
Deletion	MGchr01	107087470	107087526	56	HNchr01	50405242	50405242	0
Insertion	MGchr08	80025054	80025054	0	HNchr08	80183209	80183760	551
Insertion	MGchr02	53021726	53021726	0	HNchr02	53100846	53101347	501
Insertion	MGchr16	68564595	68564595	0	HNchr16	12185249	12185532	283
Insertion	MGchr16	19037353	19037353	0	HNchr16	61630900	61630937	37
Insertion	MGchr04	83558882	83558882	0	HNchr04	36066461	36066626	165
Deletion	MGchr09	22243172	22243467	295	HNchr09	81953509	81953509	0
Deletion	MGchr12	61349544	61349574	30	HNchr12	28821243	28821243	0
Deletion	MGchr02	126417534	126418003	469	HNchr02	126696442	126696442	0
Deletion	MGchr01	31802011	31802047	36	HNchr01	125630359	125630359	0
Insertion	MGchr10	92888681	92888681	0	HNchr10	10415960	10415990	30
Deletion	MGchr01	141646650	141646698	48	HNchr01	15806520	15806520	0
Insertion	MGchr30	54949551	54949551	0	HNchr30	56443382	56443637	255
Deletion	MGchr10	49821539	49821574	35	HNchr10	53538808	53538808	0
Insertion	MGchr25	22293486	22293486	0	HNchr25	22119409	22120130	721
Insertion	MGchr01	124182224	124182224	0	HNchr01	33279629	33279689	60
Insertion/Substitution	MGchr26	50295213	50295223	10	HNchr26	50248428	50248501	73
Deletion	MGchr05	16574680	16574728	48	HNchr05	103281899	103281899	0
Deletion	MGchr11	75606537	75606573	36	HNchr11	31260820	31260820	0
Deletion	MGchr06	115783443	115783488	45	HNchr06	2382662	2382662	0
Deletion	MGchr19	578266	578688	422	HNchr19	64039227	64039227	0
Insertion	MGchr07	35816634	35816634	0	HNchr07	74705652	74706925	1273
Repeat_expansion/INS	MGchr30	124958948	124958948	0	HNchr30	128250605	128250894	289
Deletion	MGchr01	122786889	122787283	394	HNchr01	34695197	34695197	0
Insertion	MGchr11	103204226	103204226	0	HNchr11	3648367	3648682	315
Deletion	MGchr18	63268096	63268154	58	HNchr18	2203924	2203924	0
Deletion	MGchr01	126846372	126846410	38	HNchr01	30610730	30610730	0
Deletion	MGchr03	26257142	26257176	34	HNchr03	26188425	26188425	0
Deletion	MGchr12	47610084	47610116	32	HNchr12	42532347	42532347	0
Deletion	MGchr10	2684384	2684438	54	HNchr10	99671825	99671825	0
Deletion	MGchr10	81059101	81061807	2706	HNchr10	22351823	22351823	0
Deletion	MGchr03	28497006	28505227	8221	HNchr03	28452927	28452927	0
Deletion	MGchr22	26046167	26047118	951	HNchr22	34885714	34885714	0
Insertion	MGchr25	5840157	5840157	0	HNchr25	5713719	5714191	472
Deletion	MGchr22	9507646	9508670	1024	HNchr22	51419971	51419971	0
Deletion	MGchr15	72263372	72263748	376	HNchr15	72337364	72337364	0
Deletion	MGchr01	72062306	72063266	960	HNchr01	85362124	85362124	0
Deletion	MGchr04	89861852	89861935	83	HNchr04	29775778	29775778	0
Deletion	MGchr02	113333698	113334267	569	HNchr02	113567433	113567433	0
Deletion	MGchr28	44293593	44293639	46	HNchr28	1778051	1778051	0
Deletion	MGchr01	1466346	1466376	30	HNchr01	155937067	155937067	0
Insertion	MGchr10	59612197	59612197	0	HNchr10	43767571	43767610	39
Deletion	MGchr23	22107657	22107691	34	HNchr23	31346972	31346972	0
Insertion	MGchr01	123536581	123536581	0	HNchr01	33925787	33925837	50
Insertion	MGchr08	44112943	44112943	0	HNchr08	44202968	44203505	537
Deletion	MGchr04	18491596	18491850	254	HNchr04	100854005	100854005	0
Insertion	MGchr26	23583748	23583748	0	HNchr26	23427048	23427082	34
Deletion	MGchr27	41366586	41366829	243	HNchr27	41534364	41534364	0
Insertion	MGchr02	95755322	95755322	0	HNchr02	95967940	95968178	238
Insertion	MGchr05	118060823	118060823	0	HNchr05	1890268	1890320	52
Insertion	MGchr04	4163933	4163933	0	HNchr04	115171573	115171614	41
Deletion	MGchr20	65489318	65489350	32	HNchr20	8680660	8680660	0
Deletion	MGchr01	120973777	120974113	336	HNchr01	36533931	36533931	0
Deletion	MGchr04	89305928	89306719	791	HNchr04	30330839	30330839	0
Insertion	MGchr09	55170725	55170725	0	HNchr09	49025297	49025363	66
Deletion	MGchr18	41073756	41073811	55	HNchr18	24378085	24378085	0
Deletion	MGchr24	44396447	44399995	3548	HNchr24	18052318	18052318	0
Insertion	MGchr07	79915124	79915124	0	HNchr07	30533818	30533866	48
Deletion	MGchr08	29692551	29692585	34	HNchr08	29758594	29758594	0
Insertion	MGchr28	13771844	13771844	0	HNchr28	31845197	31845511	314
Deletion	MGchr29	48218818	48218869	51	HNchr29	48277724	48277724	0
Deletion	MGchr05	40675098	40675137	39	HNchr05	79150788	79150788	0
Deletion	MGchr15	25712094	25712179	85	HNchr15	25674801	25674801	0
Insertion	MGchr10	33876620	33876620	0	HNchr10	69516915	69516953	38
Deletion	MGchr19	60430986	60431979	993	HNchr19	4019650	4019650	0
Deletion	MGchr03	98057061	98057258	197	HNchr03	98008302	98008302	0
Repeat_expansion/INS	MGchr30	1677388	1677388	0	HNchr30	1540035	1540454	419
Deletion	MGchr02	68689818	68689907	89	HNchr02	68861914	68861914	0
Insertion	MGchr15	78142728	78142728	0	HNchr15	78232796	78232939	143
Deletion	MGchr14	32398506	32398624	118	HNchr14	32335844	32335844	0
Deletion	MGchr17	28696661	28698001	1340	HNchr17	44627824	44627824	0
Insertion	MGchr22	52356868	52356868	0	HNchr22	8578702	8578734	32
Deletion	MGchr19	62704255	62704300	45	HNchr19	1837978	1837978	0
Insertion	MGchr15	6073391	6073391	0	HNchr15	5977825	5978106	281
Insertion	MGchr02	19438128	19438128	0	HNchr02	19533140	19533174	34
Deletion	MGchr09	25072771	25072883	112	HNchr09	79124503	79124503	0
Deletion	MGchr06	80883149	80884027	878	HNchr06	37022138	37022138	0
Insertion	MGchr15	5206493	5206493	0	HNchr15	5135635	5135669	34
Deletion	MGchr26	2436754	2436813	59	HNchr26	2211458	2211458	0
Deletion	MGchr17	29123321	29123404	83	HNchr17	44193657	44193657	0
Deletion	MGchr07	11820617	11820664	47	HNchr07	98692868	98692868	0
Insertion	MGchr02	88464374	88464374	0	HNchr02	88698230	88698262	32
Deletion	MGchr30	141416052	141416121	69	HNchr30	144636696	144636696	0
Insertion	MGchr30	67564257	67564257	0	HNchr30	69023566	69023598	32
Deletion	MGchr18	34685933	34686178	245	HNchr18	30730244	30730244	0
Repeat_contraction/DEL	MGchr02	2688323	2689535	1212	HNchr02	2728962	2728952	-10
Deletion	MGchr01	134639846	134639989	143	HNchr01	22802519	22802519	0
Deletion	MGchr13	52394052	52394127	75	HNchr13	31080672	31080672	0
Repeat_expansion/INS	MGchr18	26509458	26509480	22	HNchr18	38914009	38914441	432
Insertion	MGchr05	16412577	16412577	0	HNchr05	103450228	103450280	52
Deletion	MGchr01	51161405	51162695	1290	HNchr01	106265271	106265271	0
Insertion	MGchr14	79931349	79931349	0	HNchr14	79747603	79747721	118
Insertion	MGchr01	118049111	118049111	0	HNchr01	39458416	39458470	54
Deletion	MGchr07	542165	542218	53	HNchr07	109999852	109999852	0
Deletion	MGchr05	3141804	3141853	49	HNchr05	116799959	116799959	0
Insertion	MGchr22	59772491	59772491	0	HNchr22	1148285	1148538	253
Deletion	MGchr03	5362715	5362750	35	HNchr03	5434083	5434083	0
Deletion	MGchr07	19007452	19007499	47	HNchr07	91533793	91533793	0
Insertion/Substitution	MGchr16	58621458	58621470	12	HNchr16	22121847	22122329	482
Deletion	MGchr23	32382993	32383236	243	HNchr23	21785062	21785062	0
Deletion	MGchr03	108737925	108737990	65	HNchr03	108699525	108699525	0
Insertion	MGchr06	105711067	105711067	0	HNchr06	12243262	12243334	72
Deletion	MGchr09	30440324	30441380	1056	HNchr09	73759458	73759458	0
Deletion	MGchr06	4612316	4612369	53	HNchr06	113340938	113340938	0
Deletion	MGchr26	46155162	46155270	108	HNchr26	45964231	45964231	0
Deletion	MGchr06	112915440	112923984	8544	HNchr06	5265560	5265560	0
Deletion	MGchr24	51396781	51396854	73	HNchr24	11064723	11064723	0
Insertion	MGchr18	53510938	53510938	0	HNchr18	11960848	11960880	32
Insertion	MGchr15	19423473	19423473	0	HNchr15	19356039	19356120	81
Insertion	MGchr29	43681479	43681479	0	HNchr29	43742311	43742346	35
Insertion	MGchr02	17491656	17491656	0	HNchr02	17591056	17592109	1053
Deletion	MGchr20	14456306	14458022	1716	HNchr20	57071818	57071818	0
Deletion	MGchr05	53967103	53967203	100	HNchr05	65855354	65855354	0
Insertion	MGchr06	54712173	54712173	0	HNchr06	63150463	63151758	1295
Insertion	MGchr03	5735443	5735443	0	HNchr03	5806814	5807011	197
Insertion	MGchr05	21090790	21090790	0	HNchr05	98752183	98752737	554
Insertion	MGchr01	93355748	93355748	0	HNchr01	64090164	64090822	658
Insertion	MGchr09	96211237	96211237	0	HNchr09	7893847	7893964	117
Deletion	MGchr20	25281479	25281533	54	HNchr20	46279836	46279836	0
Deletion	MGchr18	1975361	1975560	199	HNchr18	64091501	64091503	2
Insertion	MGchr16	9312371	9312371	0	HNchr16	71376564	71376600	36
Deletion	MGchr30	75388524	75391914	3390	HNchr30	76988045	76988045	0
Insertion	MGchr09	87521142	87521142	0	HNchr09	16577667	16577810	143
Deletion	MGchr08	101052099	101052134	35	HNchr08	101220530	101220530	0
Deletion	MGchr03	66022727	66022870	143	HNchr03	65975119	65975119	0
Deletion	MGchr21	38799981	38800628	647	HNchr21	31873664	31873664	0
Deletion	MGchr17	15051753	15051786	33	HNchr17	58376579	58376579	0
Deletion	MGchr11	157341	157361	20	HNchr16	1594	1594	0
Repeat_contraction/DEL	MGchr04	49941701	49942868	1167	HNchr04	69687087	69687114	27
Insertion	MGchr02	17467184	17467184	0	HNchr02	17566573	17566607	34
Insertion	MGchr10	86242208	86242208	0	HNchr10	17173584	17173636	52
Insertion	MGchr18	18685582	18685582	0	HNchr18	46723234	46723264	30
Deletion	MGchr05	89693920	89694398	478	HNchr05	29952307	29952307	0
Insertion	MGchr06	60096376	60096376	0	HNchr06	57770617	57770658	41
Insertion	MGchr16	51504717	51504717	0	HNchr16	29202881	29202974	93
Deletion	MGchr03	116284531	116284672	141	HNchr03	116256781	116256781	0
Insertion	MGchr20	23887813	23887813	0	HNchr20	47664226	47664256	30
Deletion	MGchr24	44812959	44813072	113	HNchr24	17640215	17640215	0
Insertion	MGchr16	14277801	14277801	0	HNchr16	66400278	66400320	42
Insertion	MGchr01	22246450	22246450	0	HNchr01	135162322	135162557	235
Insertion	MGchr02	8485401	8485401	0	HNchr02	8558705	8558944	239
Deletion	MGchr07	10319735	10319871	136	HNchr07	100221780	100221780	0
Insertion	MGchr07	6897566	6897566	0	HNchr07	103637673	103637720	47
Deletion	MGchr09	37643103	37643801	698	HNchr09	66540899	66540899	0
Insertion	MGchr11	23898269	23898269	0	HNchr11	83019662	83019737	75
Insertion	MGchr01	72014428	72014428	0	HNchr01	85410004	85410220	216
Deletion	MGchr05	98488873	98489173	300	HNchr05	21138700	21138700	0
Insertion	MGchr06	32613311	32613311	0	HNchr06	85309352	85309391	39
Repeat_expansion/INS	MGchr22	20818288	20818319	31	HNchr22	40132420	40132885	465
Deletion	MGchr01	53062316	53062366	50	HNchr01	104372337	104372337	0
Insertion	MGchr03	54971387	54971387	0	HNchr03	54894291	54894610	319
Deletion	MGchr24	41197682	41197712	30	HNchr24	21246604	21246604	0
Repeat_expansion/INS	MGchr05	49020509	49020542	33	HNchr05	70795621	70796057	436
Deletion	MGchr20	41809353	41809436	83	HNchr20	29731072	29731072	0
Deletion	MGchr28	27018270	27018306	36	HNchr28	18569073	18569073	0
Deletion	MGchr03	118759585	118759619	34	HNchr03	118740637	118740637	0
Deletion	MGchr21	46314660	46314709	49	HNchr21	24372180	24372180	0
Deletion	MGchr20	71266576	71266687	111	HNchr20	2909655	2909655	0
Insertion	MGchr13	13597571	13597571	0	HNchr13	69783368	69783535	167
Deletion	MGchr29	13456752	13456864	112	HNchr29	13428991	13428991	0
Insertion	MGchr30	9530658	9530658	0	HNchr30	10380204	10380239	35
Deletion	MGchr27	26405042	26405601	559	HNchr27	26426240	26426240	0
Deletion	MGchr29	37822537	37822575	38	HNchr29	38014248	38014248	0
Deletion	MGchr09	86554996	86555029	33	HNchr09	17656188	17656188	0
Deletion	MGchr17	9614234	9614278	44	HNchr17	63839807	63839807	0
Deletion	MGchr01	118117727	118117870	143	HNchr01	39391587	39391587	0
Insertion	MGchr05	39012152	39012152	0	HNchr05	80818634	80819503	869
Deletion	MGchr03	50307782	50310125	2343	HNchr03	50333661	50333661	0
Insertion	MGchr09	101114600	101114600	0	HNchr09	2989154	2989223	69
Insertion	MGchr09	99722960	99722960	0	HNchr09	4382457	4382500	43
Deletion	MGchr12	39814205	39816045	1840	HNchr12	50341522	50341522	0
Deletion	MGchr27	41549720	41549754	34	HNchr27	41718325	41718325	0
Insertion	MGchr08	101273053	101273053	0	HNchr08	101436350	101436529	179
Insertion	MGchr06	6438293	6438293	0	HNchr06	111508909	111509841	932
Deletion	MGchr23	1450772	1452470	1698	HNchr23	52030191	52030191	0
Insertion	MGchr05	76052519	76052519	0	HNchr05	43611618	43611776	158
Insertion	MGchr23	43533223	43533223	0	HNchr23	10598537	10598892	355
Insertion	MGchr11	99616593	99616593	0	HNchr11	7219484	7219608	124
Deletion	MGchr28	7541890	7541930	40	HNchr28	38101606	38101606	0
Insertion	MGchr06	17307262	17307262	0	HNchr06	100606353	100606433	80
Deletion	MGchr17	16569070	16569106	36	HNchr17	56858900	56858900	0
Insertion	MGchr22	38993829	38993829	0	HNchr22	21943325	21943360	35
Deletion	MGchr11	1911203	1911731	528	HNchr11	104927934	104927934	0
Deletion	MGchr29	14735383	14743890	8507	HNchr29	14703694	14703694	0
Deletion	MGchr05	100363076	100363169	93	HNchr05	19436859	19436859	0
Insertion	MGchr08	96515237	96515237	0	HNchr08	96689443	96689486	43
Insertion	MGchr12	563607	563607	0	HNchr12	89592754	89592886	132
Deletion	MGchr24	60765934	60765964	30	HNchr24	1671555	1671555	0
Insertion	MGchr19	52459094	52459094	0	HNchr19	11966296	11966330	34
Insertion	MGchr07	5456081	5456081	0	HNchr07	105083208	105083286	78
Insertion	MGchr02	133581263	133581263	0	HNchr02	133760919	133761346	427
Insertion	MGchr10	87967570	87967570	0	HNchr10	15407964	15408110	146
Deletion	MGchr07	37674837	37676216	1379	HNchr07	72841600	72841600	0
Insertion	MGchr18	1978468	1978468	0	HNchr18	64088459	64088879	420
Insertion	MGchr14	53812335	53812335	0	HNchr14	53695577	53695683	106
Deletion	MGchr08	48038354	48038887	533	HNchr08	48126025	48126025	0
Insertion	MGchr09	100872589	100872589	0	HNchr09	3230598	3230793	195
Deletion	MGchr03	116076069	116076160	91	HNchr03	116053744	116053744	0
Insertion	MGchr11	17567457	17567457	0	HNchr11	89362113	89362144	31
Insertion	MGchr17	21294838	21294838	0	HNchr17	52092460	52092524	64
Deletion	MGchr10	75707794	75707873	79	HNchr10	27697943	27697943	0
Deletion	MGchr18	33167550	33169552	2002	HNchr18	32259810	32259810	0
Insertion	MGchr14	23695089	23695089	0	HNchr14	23660933	23660962	29
Insertion	MGchr21	66146296	66146296	0	HNchr21	4513677	4513803	126
Deletion	MGchr14	28225861	28226577	716	HNchr14	28169527	28169527	0
Insertion	MGchr23	9942096	9942096	0	HNchr23	43500712	43502000	1288
Insertion	MGchr05	114965573	114965573	0	HNchr05	4983090	4983312	222
Deletion	MGchr17	51202892	51202946	54	HNchr17	22094589	22094589	0
Insertion	MGchr06	87877112	87877112	0	HNchr06	30055462	30055616	154
Deletion	MGchr11	82989662	82990109	447	HNchr11	23895715	23895715	0
Insertion	MGchr20	67856620	67856620	0	HNchr20	6303547	6303607	60
Insertion	MGchr14	72681528	72681528	0	HNchr14	72577338	72577377	39
Deletion	MGchr13	15288012	15288161	149	HNchr13	68093392	68093392	0
Deletion	MGchr22	48614927	48614980	53	HNchr22	12338556	12338556	0
Insertion	MGchr07	95330115	95330115	0	HNchr07	14877473	14877903	430
Deletion	MGchr17	18280226	18280259	33	HNchr17	55137093	55137093	0
Deletion	MGchr15	35433751	35433905	154	HNchr15	35622494	35622494	0
Insertion	MGchr28	22253224	22253224	0	HNchr28	23341746	23341794	48
Deletion	MGchr09	10796096	10796254	158	HNchr09	93426575	93426575	0
Insertion	MGchr21	23650882	23650882	0	HNchr21	47009490	47009544	54
Insertion	MGchr21	57351374	57351374	0	HNchr21	13369326	13369442	116
Deletion	MGchr02	111727252	111727297	45	HNchr02	111957648	111957648	0
Tandem_expansion/INS	MGchr23	42938941	42938935	-6	HNchr23	11192044	11192278	234
Deletion	MGchr03	94990430	94991012	582	HNchr03	94945619	94945619	0
Insertion	MGchr10	91644897	91644897	0	HNchr10	11729646	11729729	83
Insertion	MGchr23	10067791	10067791	0	HNchr23	43374712	43375151	439
Insertion	MGchr20	19355786	19355786	0	HNchr20	52181797	52181878	81
Insertion	MGchr04	86485939	86485939	0	HNchr04	33156009	33156094	85
Insertion	MGchr17	23915805	23915805	0	HNchr17	49457351	49457384	33
Deletion	MGchr04	119079239	119079280	41	HNchr04	919944	919944	0
Insertion	MGchr01	32940954	32940954	0	HNchr01	124471967	124472999	1032
Repeat_contraction/DEL	MGchr25	42005423	42005885	462	HNchr25	41805862	41805872	10
Deletion	MGchr05	105614188	105614266	78	HNchr05	14396945	14396945	0
Insertion	MGchr21	2954199	2954199	0	HNchr21	67656457	67656516	59
Insertion	MGchr02	73347385	73347385	0	HNchr02	73567830	73568830	1000
Insertion	MGchr29	34292709	34292709	0	HNchr29	34452953	34453023	70
Insertion	MGchr01	128445992	128445992	0	HNchr01	28990821	28990882	61
Insertion	MGchr25	17068869	17068869	0	HNchr25	16892800	16893025	225
Deletion	MGchr08	11531604	11532176	572	HNchr08	11606670	11606670	0
Insertion	MGchr06	46242929	46242929	0	HNchr06	71621265	71621296	31
Insertion	MGchr05	115405917	115405917	0	HNchr05	4543634	4543704	70
Insertion	MGchr15	200590	200590	0	HNchr15	158203	158238	35
Insertion	MGchr01	144837670	144837670	0	HNchr01	12526801	12526856	55
Deletion	MGchr02	56913565	56913657	92	HNchr02	56998957	56998957	0
Insertion	MGchr29	27036383	27036383	0	HNchr29	27099442	27099676	234
Insertion	MGchr01	48722503	48722503	0	HNchr01	108675552	108676186	634
Insertion	MGchr13	33701955	33701955	0	HNchr13	49750255	49750288	33
Deletion	MGchr12	84750844	84750945	101	HNchr12	5397301	5397301	0
Insertion	MGchr08	26881216	26881216	0	HNchr08	26939913	26939993	80
Deletion	MGchr26	18069914	18069946	32	HNchr26	17926553	17926553	0
Deletion	MGchr16	26746899	26747036	137	HNchr16	53917926	53917926	0
Insertion	MGchr18	64851132	64851132	0	HNchr18	669796	671077	1281
Deletion	MGchr05	63035155	63035221	66	HNchr05	56711974	56711974	0
Deletion	MGchr27	33947378	33947444	66	HNchr27	33983369	33983369	0
Deletion	MGchr15	64677784	64677818	34	HNchr15	64762445	64762445	0
Deletion	MGchr18	22948283	22948316	33	HNchr18	42464729	42464729	0
Deletion	MGchr21	12906607	12906679	72	HNchr21	57733393	57733393	0
Insertion	MGchr06	37882432	37882432	0	HNchr06	80004591	80004710	119
Insertion	MGchr20	18074913	18074913	0	HNchr20	53459635	53459718	83
Deletion	MGchr12	86743252	86744494	1242	HNchr12	3408481	3408481	0
Insertion	MGchr15	22192333	22192333	0	HNchr15	22133948	22135050	1102
Insertion	MGchr04	14207586	14207586	0	HNchr04	105140642	105140697	55
Deletion	MGchr17	12961178	12961248	70	HNchr17	60490838	60490838	0
Insertion	MGchr22	37718149	37718149	0	HNchr22	23221545	23221580	35
Repeat_expansion/INS	MGchr03	45984570	45984585	15	HNchr03	46015479	46016404	925
Insertion	MGchr01	32987843	32987843	0	HNchr01	124424718	124424755	37
Insertion	MGchr08	11408389	11408389	0	HNchr08	11481538	11482284	746
Deletion	MGchr14	2809446	2810066	620	HNchr14	2895642	2895642	0
Insertion	MGchr09	56723571	56723571	0	HNchr09	47464733	47464765	32
Insertion	MGchr09	96318227	96318227	0	HNchr09	7787137	7787431	294
Insertion	MGchr04	17197325	17197325	0	HNchr04	102143471	102143549	78
Deletion	MGchr12	65023863	65023931	68	HNchr12	25155964	25155964	0
Deletion	MGchr08	58247909	58248008	99	HNchr08	58328161	58328161	0
Insertion	MGchr11	21017822	21017822	0	HNchr11	85897773	85897990	217
Deletion	MGchr12	10849001	10849031	30	HNchr12	79230545	79230545	0
Insertion	MGchr05	83557589	83557589	0	HNchr05	36102476	36102570	94
Insertion	MGchr09	100983662	100983662	0	HNchr09	3119318	3119416	98
Insertion	MGchr12	7956358	7956358	0	HNchr12	82128901	82129170	269
Deletion	MGchr07	1188407	1188440	33	HNchr07	109350331	109350331	0
Insertion	MGchr26	9253101	9253101	0	HNchr26	9085105	9085200	95
Insertion	MGchr02	74048055	74048055	0	HNchr02	74268532	74269058	526
Insertion	MGchr02	3013188	3013188	0	HNchr02	3053159	3053211	52
Repeat_expansion/INS	MGchr17	40990490	40990491	1	HNchr17	32314190	32315176	986
Deletion	MGchr08	24851788	24851839	51	HNchr08	24885410	24885410	0
Insertion	MGchr14	5099669	5099669	0	HNchr14	5185930	5186054	124
Deletion	MGchr30	59287194	59287235	41	HNchr30	60833676	60833676	0
Deletion	MGchr01	18243876	18244007	131	HNchr01	139099194	139099194	0
Insertion	MGchr05	107067525	107067525	0	HNchr05	12944289	12944326	37
Deletion	MGchr19	24822181	24822227	46	HNchr19	39649126	39649126	0
Deletion	MGchr18	38565223	38565267	44	HNchr18	26885872	26885872	0
Insertion	MGchr24	32043886	32043886	0	HNchr24	30415711	30415777	66
Deletion	MGchr16	70016857	70016959	102	HNchr16	10735002	10735002	0
Insertion	MGchr24	60942863	60942863	0	HNchr24	1488191	1488367	176
Insertion	MGchr29	18970325	18970325	0	HNchr29	18961918	18963375	1457
Insertion	MGchr20	7559703	7559703	0	HNchr20	63972593	63972621	28
Deletion	MGchr05	51529723	51529978	255	HNchr05	68285997	68285997	0
Insertion	MGchr04	94728334	94728334	0	HNchr04	24928205	24928235	30
Deletion	MGchr21	1272862	1272899	37	HNchr21	69333720	69333720	0
Deletion	MGchr07	43442133	43442155	22	HNchr07	67048465	67048465	0
Insertion	MGchr01	110463283	110463283	0	HNchr01	47012957	47012995	38
Deletion/Substitution	MGchr28	1743951	1744044	93	HNchr28	43866316	43866328	12
Deletion	MGchr19	51142247	51142298	51	HNchr19	13279733	13279733	0
Insertion	MGchr01	127782234	127782234	0	HNchr01	29658947	29659139	192
Deletion	MGchr12	23926773	23935305	8532	HNchr12	66169786	66169786	0
Deletion	MGchr26	51019526	51019581	55	HNchr26	50976271	50976271	0
Deletion	MGchr06	61354280	61354333	53	HNchr06	56507417	56507417	0
Insertion	MGchr05	91808716	91808716	0	HNchr05	27830486	27830522	36
Insertion	MGchr04	119243569	119243569	0	HNchr04	754891	755122	231
Repeat_contraction/DEL	MGchr08	105407160	105407481	321	HNchr08	105592336	105592409	73
Deletion	MGchr08	112382535	112382687	152	HNchr08	112576921	112576921	0
Deletion	MGchr23	52476576	52476611	35	HNchr23	1664104	1664104	0
Insertion	MGchr04	23411045	23411045	0	HNchr04	95922933	95923172	239
Deletion	MGchr02	3409125	3409805	680	HNchr02	3450560	3450560	0
Repeat_expansion/INS	MGchr23	29071922	29071924	2	HNchr23	23950434	23950715	281
Repeat_contraction/DEL	MGchr15	81736431	81736574	143	HNchr15	81828382	81828388	6
Deletion	MGchr14	74006903	74007002	99	HNchr14	73897199	73897199	0
Deletion	MGchr21	36192887	36192943	56	HNchr21	34478392	34478392	0
Deletion	MGchr03	53540286	53540353	67	HNchr03	53559670	53559670	0
Insertion	MGchr04	52404959	52404959	0	HNchr04	67203357	67204132	775
Deletion	MGchr16	40479817	40483784	3967	HNchr16	40222784	40222784	0
Deletion	MGchr14	71601542	71601588	46	HNchr14	71493035	71493035	0
Deletion	MGchr29	21902061	21902120	59	HNchr29	21899796	21899796	0
Deletion	MGchr10	10284071	10284115	44	HNchr10	92047458	92047458	0
Insertion	MGchr30	139913576	139913576	0	HNchr30	143135506	143135547	41
Insertion	MGchr04	102381300	102381300	0	HNchr04	17260585	17260614	29
Deletion	MGchr27	29987376	29993923	6547	HNchr27	30005409	30005409	0
Deletion	MGchr30	42458706	42458857	151	HNchr30	44077349	44077349	0
Deletion	MGchr07	2483593	2483684	91	HNchr07	108045244	108045244	0
Deletion	MGchr01	76640619	76641395	776	HNchr01	80776673	80776674	-1
Deletion	MGchr19	38602062	38602178	116	HNchr19	25863324	25863324	0
Insertion	MGchr01	63997865	63997865	0	HNchr01	93440390	93440446	56
Deletion	MGchr06	3463295	3463331	36	HNchr06	114488403	114488403	0
Deletion	MGchr16	38725338	38725368	30	HNchr16	41976285	41976285	0
Deletion	MGchr06	64646640	64646680	40	HNchr06	53216264	53216264	0
Insertion	MGchr11	90176036	90176036	0	HNchr11	16679837	16681441	1604
Insertion	MGchr30	136123780	136123780	0	HNchr30	139669575	139669604	29
Insertion	MGchr09	3228552	3228552	0	HNchr09	100991432	100991655	223
Insertion	MGchr26	6952345	6952345	0	HNchr26	6778381	6778526	145
Deletion	MGchr05	8561532	8562247	715	HNchr05	111345061	111345061	0
Insertion	MGchr13	19477730	19477730	0	HNchr13	63856596	63857866	1270
Insertion	MGchr05	53147320	53147320	0	HNchr05	66675989	66676577	588
Deletion	MGchr15	69595747	69595884	137	HNchr15	69653732	69653732	0
Insertion	MGchr14	75123280	75123280	0	HNchr14	75006035	75008364	2329
Deletion	MGchr11	34437779	34437830	51	HNchr11	72484343	72484343	0
Deletion	MGchr05	117283849	117283891	42	HNchr05	2669391	2669391	0
Deletion	MGchr30	91477750	91477801	51	HNchr30	92568228	92568228	0
Deletion	MGchr10	78477218	78477337	119	HNchr10	24938345	24938345	0
Deletion	MGchr01	17394429	17394992	563	HNchr01	139948244	139948244	0
Deletion	MGchr29	49233485	49233572	87	HNchr29	49292271	49292271	0
Insertion	MGchr29	4119711	4119711	0	HNchr29	4341191	4341333	142
Insertion	MGchr01	140133694	140133694	0	HNchr01	17312164	17312199	35
Insertion	MGchr08	112431583	112431583	0	HNchr08	112625188	112625305	117
Insertion	MGchr03	104211335	104211335	0	HNchr03	104179882	104180023	141
Repeat_expansion/INS	MGchr29	44236230	44236242	12	HNchr29	44290656	44291215	559
Insertion	MGchr03	3791708	3791708	0	HNchr03	3880998	3881065	67
Insertion	MGchr28	35079601	35079601	0	HNchr28	10502899	10503211	312
Insertion	MGchr19	42856046	42856046	0	HNchr19	21551673	21551716	43
Deletion	MGchr21	38123134	38123185	51	HNchr21	32553107	32553107	0
Insertion	MGchr04	86107772	86107772	0	HNchr04	33531358	33531424	66
Insertion	MGchr06	2203950	2203950	0	HNchr06	115735900	115736036	136
Insertion/Substitution	MGchr18	8128649	8128656	7	HNchr18	57468113	57468558	445
Insertion	MGchr06	43655987	43655987	0	HNchr06	74214591	74214627	36
Deletion	MGchr12	54480987	54481037	50	HNchr12	35676610	35676610	0
Insertion	MGchr08	91964347	91964347	0	HNchr08	92147063	92147180	117
Deletion	MGchr09	26726980	26727998	1018	HNchr09	77469760	77469760	0
Deletion	MGchr02	76297271	76297771	500	HNchr02	76535490	76535490	0
Insertion	MGchr02	35732900	35732900	0	HNchr02	35848934	35848968	34
Deletion	MGchr26	20890551	20891249	698	HNchr26	20753408	20753408	0
Insertion	MGchr23	27534886	27534886	0	HNchr23	26236345	26236378	33
Deletion	MGchr15	70415610	70416668	1058	HNchr15	70479288	70479288	0
Deletion	MGchr03	5707433	5707466	33	HNchr03	5778835	5778835	0
Deletion	MGchr06	113989161	113989244	83	HNchr06	4197775	4197775	0
Insertion	MGchr28	35697097	35697097	0	HNchr28	9884966	9885108	142
Deletion	MGchr01	140365057	140365098	41	HNchr01	17080674	17080674	0
Deletion	MGchr29	41684008	41684177	169	HNchr29	41868507	41868507	0
Insertion	MGchr10	67477976	67477976	0	HNchr10	35907368	35907466	98
Insertion	MGchr15	3570717	3570717	0	HNchr15	3577404	3577445	41
Deletion	MGchr28	7531473	7531562	89	HNchr28	38111807	38111807	0
Insertion	MGchr19	11090250	11090250	0	HNchr19	53451369	53452579	1210
Insertion	MGchr08	93703210	93703210	0	HNchr08	93894181	93894215	34
Insertion	MGchr04	112759232	112759232	0	HNchr04	7164750	7165311	561
Deletion	MGchr17	73060939	73060968	29	HNchr17	428668	428668	0
Deletion	MGchr27	34850401	34850429	28	HNchr27	34872832	34872832	0
Deletion	MGchr13	73571669	73571713	44	HNchr13	9897374	9897374	0
Insertion	MGchr14	80552225	80552225	0	HNchr14	80372719	80372793	74
Insertion	MGchr14	65592022	65592022	0	HNchr14	65495737	65495975	238
Deletion	MGchr04	19038681	19038716	35	HNchr04	100307125	100307125	0
Deletion	MGchr21	22798603	22798635	32	HNchr21	47852358	47852358	0
Insertion	MGchr04	57938580	57938580	0	HNchr04	61653636	61653684	48
Insertion	MGchr14	32360390	32360390	0	HNchr14	32297682	32297713	31
Deletion	MGchr22	30783046	30783750	704	HNchr22	30158689	30158689	0
Deletion	MGchr01	76624761	76625127	366	HNchr01	80792132	80792132	0
Insertion	MGchr24	16707074	16707074	0	HNchr24	45751951	45752311	360
Deletion	MGchr18	26725216	26725258	42	HNchr18	38690436	38690436	0
Deletion	MGchr04	95189235	95189267	32	HNchr04	24466877	24466877	0
Insertion	MGchr11	74809248	74809248	0	HNchr11	32071569	32071605	36
Insertion	MGchr08	112190881	112190881	0	HNchr08	112385670	112385735	65
Repeat_expansion/INS	MGchr02	127417388	127417394	6	HNchr02	127663997	127664041	44
Deletion	MGchr01	137705677	137706078	401	HNchr01	19731773	19731773	0
Insertion	MGchr16	69055484	69055484	0	HNchr16	11702786	11702858	72
Deletion	MGchr27	8947978	8949264	1286	HNchr27	8963205	8963205	0
Insertion	MGchr12	1872043	1872043	0	HNchr12	88222382	88222436	54
Insertion	MGchr25	8146906	8146906	0	HNchr25	8023769	8023865	96
Insertion	MGchr01	40626805	40626805	0	HNchr01	116743312	116743364	52
Repeat_contraction/DEL	MGchr17	33360076	33360248	172	HNchr17	39969623	39969622	-1
Deletion	MGchr09	2772284	2772606	322	HNchr09	101465560	101465560	0
Repeat_expansion/INS	MGchr08	6518043	6518043	0	HNchr08	6617002	6618326	1324
Deletion	MGchr08	58509926	58509952	26	HNchr08	58588665	58588665	0
Insertion	MGchr02	41066563	41066563	0	HNchr02	41157208	41158599	1391
Insertion	MGchr03	90808588	90808588	0	HNchr03	90764705	90764725	20
Deletion	MGchr24	39609500	39609795	295	HNchr24	22837477	22837477	0
Insertion	MGchr17	23526892	23526892	0	HNchr17	49846336	49846472	136
Deletion	MGchr08	40404227	40404590	363	HNchr08	40499921	40499921	0
Insertion	MGchr30	77310381	77310381	0	HNchr30	78906456	78906494	38
Deletion	MGchr09	51318422	51318485	63	HNchr09	52868303	52868303	0
Deletion	MGchr14	53139261	53139572	311	HNchr14	53035623	53035623	0
Deletion	MGchr30	8876645	8877165	520	HNchr30	12828920	12828920	0
Insertion	MGchr11	80715414	80715414	0	HNchr11	26169773	26169804	31
Insertion	MGchr11	8289312	8289312	0	HNchr11	98629936	98631964	2028
Deletion	MGchr27	2819842	2819987	145	HNchr27	2803865	2803865	0
Deletion	MGchr02	52362524	52370904	8380	HNchr02	52450442	52450442	0
Deletion	MGchr29	35504963	35505017	54	HNchr29	35668815	35668815	0
Deletion	MGchr15	2686735	2686815	80	HNchr15	2671024	2671024	0
Insertion	MGchr04	2885841	2885841	0	HNchr04	116444402	116444472	70
Insertion	MGchr14	45097232	45097232	0	HNchr14	45015219	45015339	120
Insertion	MGchr02	41217243	41217243	0	HNchr02	41308821	41309113	292
Deletion	MGchr01	7849057	7849375	318	HNchr01	149504943	149504943	0
Insertion	MGchr08	4607503	4607503	0	HNchr08	4694687	4694733	46
Deletion	MGchr08	43342990	43343130	140	HNchr08	43441964	43441964	0
Deletion	MGchr22	37552180	37552220	40	HNchr22	23387556	23387556	0
Insertion	MGchr22	31204014	31204014	0	HNchr22	29737916	29737957	41
Insertion	MGchr28	4948938	4948938	0	HNchr28	40681055	40681098	43
Insertion	MGchr30	109470432	109470432	0	HNchr30	110651857	110651886	29
Deletion	MGchr10	14556671	14556736	65	HNchr10	87727508	87727508	0
Deletion	MGchr15	63094644	63094679	35	HNchr15	63196302	63196302	0
Insertion	MGchr15	38774506	38774506	0	HNchr15	38925395	38925436	41
Insertion	MGchr16	67059773	67059773	0	HNchr16	13689736	13689837	101
Deletion	MGchr22	37471658	37476621	4963	HNchr22	23457531	23457531	0
Repeat_expansion/INS	MGchr17	44268430	44268431	1	HNchr17	29026468	29029747	3279
Deletion	MGchr07	68757789	68757828	39	HNchr07	41757725	41757725	0
Deletion	MGchr08	11699435	11699506	71	HNchr08	11773977	11773977	0
Insertion	MGchr13	53076580	53076580	0	HNchr13	30392107	30392132	25
Deletion	MGchr16	46227687	46227774	87	HNchr16	34473769	34473769	0
Insertion	MGchr06	47836825	47836825	0	HNchr06	70021129	70021175	46
Deletion	MGchr21	33555299	33555953	654	HNchr21	37123892	37123892	0
Insertion	MGchr08	31986712	31986712	0	HNchr08	32055729	32056247	518
Insertion	MGchr19	1619082	1619082	0	HNchr19	63005629	63005680	51
Deletion	MGchr12	5978315	5978344	29	HNchr12	84101062	84101062	0
Insertion	MGchr05	36659107	36659107	0	HNchr05	83169909	83170629	720
Deletion	MGchr28	35800032	35800066	34	HNchr28	9781266	9781266	0
Insertion	MGchr09	8311336	8311336	0	HNchr09	95910601	95910701	100
Insertion	MGchr14	42917670	42917670	0	HNchr14	42831877	42831917	40
Deletion	MGchr09	29257491	29263008	5517	HNchr09	74940008	74940008	0
Insertion	MGchr18	65584690	65584690	0	HNchr07	420746	420777	31
Deletion	MGchr05	16048526	16048577	51	HNchr05	103816344	103816344	0
Insertion	MGchr10	64118937	64118937	0	HNchr10	39262939	39263058	119
Deletion	MGchr28	27163684	27163774	90	HNchr28	18424227	18424227	0
Insertion	MGchr05	5667576	5667576	0	HNchr05	114255742	114255784	42
Insertion	MGchr25	15419971	15419971	0	HNchr25	15245461	15251292	5831
Deletion	MGchr04	98669445	98669495	50	HNchr04	20973797	20973797	0
Insertion	MGchr22	15407749	15407749	0	HNchr22	45538293	45538328	35
Deletion	MGchr17	56133281	56133412	131	HNchr17	17165259	17165259	0
Deletion	MGchr20	69840285	69840377	92	HNchr20	4328694	4328694	0
Deletion	MGchr07	47520971	47521028	57	HNchr07	62982411	62982411	0
Insertion	MGchr19	22342215	22342215	0	HNchr19	42130267	42130342	75
Deletion	MGchr05	43612688	43612886	198	HNchr05	76197685	76197685	0
Insertion	MGchr10	83819779	83819779	0	HNchr10	19592607	19592791	184
Deletion	MGchr29	50355817	50356104	287	HNchr29	50432862	50432862	0
Deletion	MGchr04	18047794	18047904	110	HNchr04	101290932	101290932	0
Deletion	MGchr02	1031327	1031372	45	HNchr02	1062714	1062714	0
Insertion	MGchr02	107168111	107168111	0	HNchr02	107385125	107385268	143
Deletion	MGchr24	17154754	17154827	73	HNchr24	45302821	45302821	0
Repeat_contraction/DEL	MGchr30	483342	483441	99	HNchr30	347402	347452	50
Deletion	MGchr21	68727476	68727576	100	HNchr21	1923392	1923392	0
Insertion	MGchr06	76243217	76243217	0	HNchr06	41678245	41678279	34
Repeat_contraction/DEL	MGchr10	69251380	69251415	35	HNchr10	34130379	34130379	0
Insertion	MGchr13	2717680	2717680	0	HNchr13	80677719	80677825	106
Insertion	MGchr21	20272598	20272598	0	HNchr21	50352850	50352939	89
Deletion	MGchr05	15873626	15873711	85	HNchr05	104006997	104006997	0
Insertion	MGchr13	8930918	8930918	0	HNchr13	74454045	74454115	70
Insertion	MGchr14	7444912	7444912	0	HNchr14	7531434	7531466	32
Deletion	MGchr13	72430571	72430722	151	HNchr13	10912949	10912949	0
Insertion	MGchr13	5285432	5285432	0	HNchr13	78108557	78108597	40
Deletion/Substitution	MGchr05	91493613	91493939	326	HNchr05	28145355	28145362	7
Insertion	MGchr16	31999569	31999569	0	HNchr16	48678840	48678873	33
Insertion	MGchr01	139906762	139906762	0	HNchr01	17537243	17537489	246
Deletion	MGchr05	5505128	5505395	267	HNchr05	114430263	114430263	0
Deletion	MGchr27	1448746	1448792	46	HNchr27	1438910	1438910	0
Deletion	MGchr06	23963498	23966095	2597	HNchr06	93924166	93924166	0
Insertion	MGchr02	58483814	58483814	0	HNchr02	58591876	58591939	63
Deletion	MGchr21	45506499	45506529	30	HNchr21	25179710	25179710	0
Deletion	MGchr05	3452767	3454025	1258	HNchr05	116495534	116495534	0
Repeat_contraction/DEL	MGchr08	26548717	26550593	1876	HNchr08	26598839	26598842	3
Deletion	MGchr01	25387240	25387276	36	HNchr01	132034834	132034834	0
Insertion	MGchr24	22896707	22896707	0	HNchr24	39553431	39553465	34
Insertion	MGchr10	92136910	92136910	0	HNchr10	11170186	11170221	35
Substitution/DEL	MGchr07	68718786	68718847	61	HNchr07	41788904	41788904	0
Deletion	MGchr05	21887671	21887885	214	HNchr05	97958241	97958241	0
Insertion	MGchr26	14580602	14580602	0	HNchr26	14445878	14445978	100
Deletion	MGchr03	66821984	66822014	30	HNchr03	66772536	66772536	0
Repeat_expansion/INS	MGchr26	44834948	44834970	22	HNchr26	44666520	44666598	78
Insertion	MGchr04	82275602	82275602	0	HNchr04	37337157	37338203	1046
Deletion	MGchr04	23100676	23102549	1873	HNchr04	96231112	96231112	0
Deletion	MGchr09	86133379	86133451	72	HNchr09	18078275	18078275	0
Deletion	MGchr06	109290820	109290871	51	HNchr06	8662268	8662268	0
Insertion	MGchr10	15714923	15714923	0	HNchr10	86565560	86565618	58
Deletion	MGchr02	109773164	109773977	813	HNchr02	109991903	109991903	0
Deletion	MGchr17	37934310	37934981	671	HNchr17	35390544	35390544	0
Insertion	MGchr03	28102160	28102160	0	HNchr03	28044087	28044159	72
Deletion	MGchr13	59662270	59662327	57	HNchr13	23814324	23814324	0
Deletion	MGchr05	112991678	112991743	65	HNchr05	6992010	6992010	0
Insertion	MGchr03	112959246	112959246	0	HNchr03	112935447	112935476	29
Insertion	MGchr14	67634873	67634873	0	HNchr14	67529427	67529576	149
Deletion	MGchr01	70413954	70421561	7607	HNchr01	87006825	87006825	0
Deletion	MGchr22	59420717	59420930	213	HNchr22	1503053	1503053	0
Insertion	MGchr07	92604606	92604606	0	HNchr07	17694131	17694578	447
Insertion	MGchr03	96580575	96580575	0	HNchr03	96524375	96524567	192
Deletion	MGchr09	90444506	90444538	32	HNchr09	13653794	13653794	0
Deletion	MGchr25	16555052	16555081	29	HNchr25	16378739	16378739	0
Insertion	MGchr04	40304595	40304595	0	HNchr04	79312645	79312701	56
Insertion	MGchr11	69616625	69616625	0	HNchr11	37276867	37276958	91
Deletion	MGchr21	1232437	1232580	143	HNchr21	69375534	69375534	0
Insertion	MGchr18	5023444	5023444	0	HNchr18	60677363	60677393	30
Deletion	MGchr09	88430139	88430468	329	HNchr09	15669842	15669842	0
Deletion	MGchr26	23636107	23636141	34	HNchr26	23477939	23477939	0
Insertion	MGchr08	4903224	4903224	0	HNchr08	4990946	4990981	35
Deletion	MGchr18	18792845	18793254	409	HNchr18	46615379	46615379	0
Repeat_expansion/INS	MGchr27	20976056	20976157	101	HNchr27	21014009	21014885	876
Insertion	MGchr09	1537209	1537209	0	HNchr09	102675974	102676575	601
Deletion	MGchr03	3608935	3608968	33	HNchr03	3697316	3697316	0
Insertion	MGchr15	12792117	12792117	0	HNchr15	12680073	12680106	33
Insertion	MGchr04	83117814	83117814	0	HNchr04	36506923	36506960	37
Insertion	MGchr23	21248675	21248675	0	HNchr23	32200476	32200595	119
Insertion	MGchr02	52282615	52282615	0	HNchr02	52370472	52370572	100
Insertion	MGchr03	83186067	83186067	0	HNchr03	83136938	83137415	477
Insertion	MGchr24	17251920	17251920	0	HNchr24	45206124	45206154	30
Insertion	MGchr29	44361218	44361218	0	HNchr29	44416477	44416519	42
Deletion	MGchr01	121691952	121692673	721	HNchr01	35809340	35809340	0
Insertion	MGchr11	98974405	98974405	0	HNchr11	7872870	7873077	207
Insertion/Substitution	MGchr26	51091561	51091569	8	HNchr26	51048188	51048408	220
Deletion	MGchr14	44799195	44799228	33	HNchr14	44717920	44717920	0
Deletion	MGchr02	123665606	123665629	23	HNchr02	123915719	123915719	0
Deletion	MGchr11	59981533	59982117	584	HNchr11	46906223	46906223	0
Deletion	MGchr11	49003679	49003759	80	HNchr11	57924947	57924947	0
Deletion	MGchr02	66574290	66577580	3290	HNchr02	66721230	66721230	0
Repeat_contraction/DEL	MGchr03	120644983	120645040	57	HNchr03	120601554	120601573	19
Insertion	MGchr06	42373778	42373778	0	HNchr06	75481403	75481451	48
Deletion	MGchr11	4302947	4303200	253	HNchr11	102542899	102542899	0
Deletion	MGchr14	58863313	58863439	126	HNchr14	58764874	58764874	0
Deletion	MGchr10	97073971	97074022	51	HNchr10	6214976	6214976	0
Insertion	MGchr19	5784029	5784029	0	HNchr19	58835544	58835665	121
Insertion	MGchr01	3850887	3850887	0	HNchr01	153529371	153529409	38
Insertion/Substitution	MGchr16	74213076	74213077	1	HNchr16	6541027	6541273	246
Deletion	MGchr21	17943040	17943097	57	HNchr21	52706994	52706994	0
Insertion	MGchr18	26781501	26781501	0	HNchr18	38633571	38633855	284
Insertion	MGchr29	11784899	11784899	0	HNchr29	11762237	11762267	30
Deletion	MGchr01	42796617	42796641	24	HNchr01	114579467	114579467	0
Insertion	MGchr21	30538917	30538917	0	HNchr21	40138815	40138859	44
Deletion	MGchr14	2611818	2611953	135	HNchr14	2698482	2698482	0
Deletion	MGchr05	37130645	37131323	678	HNchr05	82688776	82688776	0
Deletion	MGchr29	47905609	47905685	76	HNchr29	47965177	47965177	0
Deletion	MGchr13	57724482	57724977	495	HNchr13	25750762	25750762	0
Deletion	MGchr14	80804035	80804078	43	HNchr14	80651812	80651812	0
Deletion	MGchr17	59938632	59938740	108	HNchr17	13362588	13362588	0
Deletion	MGchr08	21293443	21294031	588	HNchr08	21357538	21357538	0
Insertion	MGchr14	70030514	70030514	0	HNchr14	69920520	69920591	71
Deletion	MGchr01	7103325	7103562	237	HNchr01	150261812	150261812	0
Deletion	MGchr29	3799889	3801157	1268	HNchr29	4018096	4018096	0
Deletion	MGchr11	4997457	4997545	88	HNchr11	101848796	101848796	0
Deletion	MGchr01	104159993	104165738	5745	HNchr01	53312586	53312586	0
Deletion	MGchr09	63406429	63407526	1097	HNchr09	40705476	40705476	0
Insertion	MGchr15	25147684	25147684	0	HNchr15	25109896	25110065	169
Deletion	MGchr27	4108803	4109024	221	HNchr27	4104808	4104808	0
Repeat_contraction/DEL	MGchr07	100955396	100955670	274	HNchr07	9581518	9581521	3
Deletion	MGchr03	115002262	115002298	36	HNchr03	114977376	114977376	0
Deletion	MGchr01	54696744	54696791	47	HNchr01	102733149	102733149	0
Deletion	MGchr03	68579656	68579706	50	HNchr03	68525703	68525703	0
Deletion	MGchr01	11472131	11472838	707	HNchr01	145856953	145856953	0
Insertion	MGchr11	36892151	36892151	0	HNchr11	70026259	70026759	500
Deletion	MGchr18	22116995	22117962	967	HNchr18	43294922	43294922	0
Deletion	MGchr07	6497776	6497960	184	HNchr07	104031937	104031937	0
Deletion	MGchr30	85781757	85782041	284	HNchr30	87138468	87138468	0
Deletion	MGchr21	38846025	38846059	34	HNchr21	31828272	31828272	0
Deletion	MGchr03	60305812	60306503	691	HNchr03	60237912	60237912	0
Insertion	MGchr11	66510890	66510890	0	HNchr11	40386843	40389500	2657
Insertion	MGchr04	107675420	107675420	0	HNchr04	12281848	12281994	146
Deletion	MGchr19	58454964	58455000	36	HNchr19	5971072	5971072	0
Insertion	MGchr16	18926550	18926550	0	HNchr16	61741654	61741686	32
Deletion	MGchr20	13545716	13547359	1643	HNchr20	57980510	57980510	0
Deletion	MGchr15	66292621	66292948	327	HNchr15	66377816	66377816	0
Deletion	MGchr07	62978038	62978132	94	HNchr07	47501669	47501669	0
Repeat_contraction/DEL	MGchr13	73749018	73755378	6360	HNchr13	9725036	9725038	2
Deletion	MGchr07	98514777	98514867	90	HNchr07	11752819	11752819	0
Deletion	MGchr12	23657717	23658628	911	HNchr12	66443401	66443401	0
Insertion	MGchr24	39954643	39954643	0	HNchr24	22492045	22492075	30
Insertion	MGchr08	4155641	4155641	0	HNchr08	4253376	4253477	101
Insertion	MGchr17	27037350	27037350	0	HNchr17	46283945	46283975	30
Insertion	MGchr14	79409905	79409905	0	HNchr14	79216111	79216538	427
Deletion	MGchr01	26820001	26821172	1171	HNchr01	130614061	130614061	0
Deletion	MGchr24	27020754	27021337	583	HNchr24	35420362	35420362	0
Deletion	MGchr28	27548699	27549336	637	HNchr28	18041055	18041055	0
Deletion	MGchr07	93461333	93461427	94	HNchr07	16748924	16748924	0
Insertion	MGchr16	77555157	77555157	0	HNchr16	3193359	3193509	150
Deletion	MGchr15	8851313	8851648	335	HNchr15	8757323	8757323	0
Deletion	MGchr21	65784362	65784407	45	HNchr21	4911046	4911046	0
Insertion	MGchr09	37708238	37708238	0	HNchr09	66476415	66476445	30
Deletion	MGchr11	45893359	45893389	30	HNchr11	61036003	61036003	0
Insertion	MGchr02	111100313	111100313	0	HNchr02	111326635	111326677	42
Deletion	MGchr06	66085107	66085397	290	HNchr06	51791693	51791693	0
Insertion	MGchr06	95043648	95043648	0	HNchr06	22899430	22899492	62
Deletion	MGchr16	45954854	45954893	39	HNchr16	34747951	34747951	0
Deletion	MGchr03	93615114	93615797	683	HNchr03	93571352	93571352	0
Insertion	MGchr11	102173841	102173841	0	HNchr11	4676989	4680146	3157
Insertion	MGchr13	30740254	30740254	0	HNchr13	52702323	52702385	62
Deletion	MGchr16	78073575	78073708	133	HNchr16	2677787	2677787	0
Deletion	MGchr03	5820082	5820263	181	HNchr03	5891588	5891588	0
Insertion	MGchr07	99415855	99415855	0	HNchr07	10852362	10852562	200
Insertion	MGchr22	15914803	15914803	0	HNchr22	45027131	45027166	35
Deletion	MGchr14	70079992	70080039	47	HNchr14	69969994	69969994	0
Deletion	MGchr15	16020804	16020890	86	HNchr15	15949215	15949215	0
Repeat_expansion/INS	MGchr02	54099704	54099778	74	HNchr02	54191898	54192115	217
Deletion	MGchr27	5920056	5920188	132	HNchr27	5914040	5914040	0
Deletion	MGchr22	9216423	9216461	38	HNchr22	51711047	51711047	0
Insertion	MGchr03	18444204	18444204	0	HNchr03	18710326	18710378	52
Deletion	MGchr04	49654882	49654939	57	HNchr04	69972885	69972885	0
Deletion	MGchr02	74951189	74951267	78	HNchr02	75174653	75174653	0
Insertion	MGchr30	112123016	112123016	0	HNchr30	115662660	115662694	34
Insertion	MGchr09	83455042	83455042	0	HNchr09	20650195	20651338	1143
Deletion	MGchr12	12063131	12063267	136	HNchr12	78018434	78018434	0
Insertion	MGchr02	126511138	126511138	0	HNchr02	126791183	126793185	2002
Insertion	MGchr03	62531445	62531445	0	HNchr03	62459560	62459623	63
Insertion	MGchr25	23599218	23599218	0	HNchr25	23416614	23416653	39
Insertion	MGchr05	80369046	80369046	0	HNchr05	39296212	39298188	1976
Insertion	MGchr21	8192638	8192638	0	HNchr21	62429883	62429993	110
Insertion	MGchr16	73494901	73494901	0	HNchr16	7257934	7258034	100
Deletion	MGchr21	19750820	19750912	92	HNchr21	50889272	50889272	0
Deletion	MGchr05	2926265	2926302	37	HNchr05	117009975	117009975	0
Insertion	MGchr25	38208358	38208358	0	HNchr25	38036609	38036652	43
Deletion	MGchr07	76044677	76044789	112	HNchr07	34397997	34397997	0
Insertion	MGchr06	42313191	42313191	0	HNchr06	75538787	75541498	2711
Insertion	MGchr02	34730221	34730221	0	HNchr02	34853107	34853142	35
Insertion	MGchr13	27497576	27497576	0	HNchr13	55899046	55899075	29
Deletion	MGchr02	1261776	1261890	114	HNchr02	1292705	1292705	0
Insertion	MGchr10	17185795	17185795	0	HNchr10	85105056	85105129	73
Insertion	MGchr24	55160827	55160827	0	HNchr24	7298289	7298367	78
Deletion	MGchr05	116909626	116909870	244	HNchr05	3044195	3044195	0
Insertion	MGchr13	38125596	38125596	0	HNchr13	45325202	45325761	559
Insertion	MGchr08	14568635	14568635	0	HNchr08	14627768	14627801	33
Deletion	MGchr04	5257830	5257907	77	HNchr04	114074929	114074929	0
Insertion	MGchr17	25073512	25073512	0	HNchr17	48305443	48305519	76
Insertion	MGchr28	2352154	2352154	0	HNchr28	43255565	43255675	110
Deletion	MGchr06	53116396	53116428	32	HNchr06	64752646	64752646	0
Deletion	MGchr06	65412165	65412375	210	HNchr06	52451929	52451929	0
Deletion	MGchr24	51026389	51028755	2366	HNchr24	11444159	11444159	0
Insertion	MGchr20	19203357	19203357	0	HNchr20	52334971	52336347	1376
Insertion	MGchr05	86757041	86757041	0	HNchr05	32895425	32895479	54
Insertion	MGchr20	48802958	48802958	0	HNchr20	22769165	22770424	1259
Insertion	MGchr05	36166760	36166760	0	HNchr05	83661964	83665640	3676
Insertion	MGchr05	12806378	12806378	0	HNchr05	107094704	107102988	8284
Insertion	MGchr11	105818728	105818728	0	HNchr11	1037566	1037710	144
Deletion	MGchr01	66567013	66567191	178	HNchr01	90856882	90856882	0
Deletion	MGchr02	57723310	57723411	101	HNchr02	57837772	57837772	0
Deletion	MGchr15	81403649	81403898	249	HNchr15	81496447	81496447	0
Deletion	MGchr27	29411676	29411727	51	HNchr27	29429646	29429646	0
Deletion	MGchr12	29686372	29686517	145	HNchr12	60398477	60398477	0
Insertion	MGchr08	70354501	70354501	0	HNchr08	70332507	70332610	103
Deletion	MGchr23	23217633	23217776	143	HNchr23	30236736	30236736	0
Repeat_contraction/DEL	MGchr02	36271036	36271442	406	HNchr02	36389648	36389676	28
Deletion	MGchr10	50436473	50436570	97	HNchr10	52924173	52924173	0
Insertion	MGchr05	47096873	47096873	0	HNchr05	72722427	72722456	29
Deletion	MGchr29	13070222	13070323	101	HNchr29	13048972	13048972	0
Deletion	MGchr30	104570158	104570196	38	HNchr30	105764408	105764408	0
Deletion	MGchr02	130851967	130852036	69	HNchr02	131079147	131079147	0
Insertion	MGchr20	53746987	53746987	0	HNchr20	20439413	20439460	47
Insertion	MGchr05	115042125	115042125	0	HNchr05	4904289	4904383	94
Deletion	MGchr10	90661298	90662252	954	HNchr10	12712381	12712381	0
Insertion	MGchr22	59502949	59502949	0	HNchr22	1419942	1420002	60
Insertion	MGchr13	61307837	61307837	0	HNchr13	22157415	22157617	202
Insertion	MGchr14	80230890	80230890	0	HNchr14	80049475	80049546	71
Insertion	MGchr21	11740294	11740294	0	HNchr21	58872938	58873016	78
Deletion	MGchr15	9361755	9361815	60	HNchr15	9269261	9269261	0
Insertion	MGchr02	31304373	31304373	0	HNchr02	31402578	31402621	43
Deletion	MGchr07	26728918	26728948	30	HNchr07	83806174	83806174	0
Deletion	MGchr30	137506368	137506429	61	HNchr30	141047699	141047699	0
Deletion	MGchr12	70441058	70441284	226	HNchr12	19763163	19763163	0
Insertion	MGchr25	37716495	37716495	0	HNchr25	37543619	37543679	60
Insertion	MGchr22	39354795	39354795	0	HNchr22	21582508	21582562	54
Insertion	MGchr16	25580622	25580622	0	HNchr16	55089267	55089314	47
Insertion	MGchr24	35038545	35038545	0	HNchr24	27422477	27422530	53
Insertion	MGchr24	49441930	49441930	0	HNchr24	13020812	13022074	1262
Deletion	MGchr01	32380508	32380544	36	HNchr01	125051207	125051207	0
Deletion	MGchr24	55557924	55557957	33	HNchr24	6903385	6903385	0
Deletion	MGchr10	3432400	3432543	143	HNchr10	98908000	98908000	0
Deletion	MGchr25	31720705	31720750	45	HNchr25	31551954	31551954	0
Insertion	MGchr19	30510041	30510041	0	HNchr19	33944545	33944731	186
Insertion	MGchr26	47889010	47889010	0	HNchr26	47706910	47707313	403
Insertion	MGchr04	80431321	80431321	0	HNchr04	39192177	39192209	32
Deletion	MGchr01	42471643	42472483	840	HNchr01	114912810	114912810	0
Deletion	MGchr02	61016139	61016526	387	HNchr02	61140420	61140420	0
Insertion	MGchr01	130729965	130729965	0	HNchr01	26707930	26707998	68
Deletion	MGchr08	110436441	110436502	61	HNchr08	110626172	110626172	0
Insertion	MGchr22	7235057	7235057	0	HNchr22	53686414	53686451	37
Deletion	MGchr28	15303260	15303297	37	HNchr28	30316878	30316878	0
Deletion	MGchr07	10552166	10552198	32	HNchr07	99986218	99986218	0
Deletion	MGchr08	76102655	76102709	54	HNchr08	76278763	76278763	0
Insertion	MGchr22	50726632	50726632	0	HNchr22	10225179	10225235	56
Insertion	MGchr21	48995619	48995619	0	HNchr21	21682808	21682849	41
Deletion	MGchr04	78312630	78312660	30	HNchr04	41304113	41304113	0
Insertion	MGchr12	81268893	81268893	0	HNchr12	8936031	8936463	432
Deletion	MGchr21	18752942	18753654	712	HNchr21	51894303	51894303	0
Deletion	MGchr19	44334336	44334739	403	HNchr19	20076413	20076413	0
Insertion	MGchr09	3076565	3076565	0	HNchr09	101144230	101144271	41
Insertion	MGchr13	50850030	50850030	0	HNchr13	32629987	32630017	30
Deletion	MGchr19	31822177	31824273	2096	HNchr19	32644903	32644903	0
Deletion	MGchr11	5092119	5092183	64	HNchr11	101754308	101754308	0
Deletion	MGchr06	95038174	95038228	54	HNchr06	22904920	22904920	0
Insertion	MGchr07	96524726	96524726	0	HNchr07	13681473	13682771	1298
Deletion	MGchr03	120785104	120785487	383	HNchr03	120741230	120741230	0
Insertion	MGchr18	8819811	8819811	0	HNchr18	56658994	56661394	2400
Deletion	MGchr11	76105605	76107986	2381	HNchr11	30771320	30771320	0
Insertion	MGchr13	9035520	9035520	0	HNchr13	74349425	74349459	34
Deletion	MGchr18	47954395	47954434	39	HNchr18	17518231	17518231	0
Insertion	MGchr20	29953267	29953267	0	HNchr20	41608545	41608815	270
Deletion	MGchr12	27352560	27353099	539	HNchr12	62726774	62726774	0
Insertion	MGchr01	139263491	139263491	0	HNchr01	18179420	18179494	74
Repeat_expansion/INS	MGchr29	49411763	49411859	96	HNchr29	49485839	49486102	263
Insertion	MGchr06	117522951	117522951	0	HNchr06	653727	653765	38
Deletion	MGchr27	42780486	42780521	35	HNchr27	42961203	42961203	0
Insertion	MGchr10	29649594	29649594	0	HNchr10	73725569	73725615	46
Deletion	MGchr13	928965	929966	1001	HNchr13	82463003	82463003	0
Deletion	MGchr23	3969719	3970194	475	HNchr23	49490528	49490528	0
Deletion	MGchr07	7809265	7810618	1353	HNchr07	102711612	102711612	0
Deletion	MGchr21	28587619	28587674	55	HNchr21	42071285	42071285	0
Deletion	MGchr07	13899546	13908818	9272	HNchr07	96607443	96607443	0
Deletion	MGchr03	50177221	50177378	157	HNchr03	50203365	50203365	0
Repeat_contraction/DEL	MGchr03	75273326	75274060	734	HNchr03	75234162	75234210	48
Deletion	MGchr01	113927207	113927962	755	HNchr01	43566655	43566655	0
Deletion	MGchr06	4339445	4339474	29	HNchr06	113610886	113610886	0
Insertion	MGchr06	40806065	40806065	0	HNchr06	77060025	77060125	100
Insertion	MGchr06	56985157	56985157	0	HNchr06	60884947	60885007	60
Insertion	MGchr06	73119532	73119532	0	HNchr06	44790844	44792037	1193
Insertion	MGchr26	49899254	49899254	0	HNchr26	49843477	49843512	35
Insertion	MGchr26	21953560	21953560	0	HNchr26	21815168	21815350	182
Deletion	MGchr29	11681057	11681343	286	HNchr29	11657947	11657947	0
Insertion	MGchr09	15593984	15593984	0	HNchr09	88631776	88631866	90
Deletion	MGchr24	26337062	26337118	56	HNchr24	36107563	36107563	0
Insertion	MGchr05	3808041	3808041	0	HNchr05	116140817	116142116	1299
Deletion	MGchr03	44530750	44530799	49	HNchr03	44555138	44555138	0
Deletion	MGchr30	118510427	118511344	917	HNchr30	122026164	122026164	0
Insertion/Substitution	MGchr05	16207974	16207983	9	HNchr05	103658084	103658628	544
Insertion	MGchr18	5892345	5892345	0	HNchr18	59971867	59971907	40
Insertion	MGchr12	5292466	5292466	0	HNchr12	84786950	84787093	143
Insertion	MGchr23	31986924	31986924	0	HNchr23	22176336	22176373	37
Insertion	MGchr29	849187	849187	0	HNchr29	1064748	1064792	44
Deletion/Substitution	MGchr05	62364312	62364348	36	HNchr05	57380875	57380883	8
Deletion	MGchr04	118005090	118005124	34	HNchr04	1984312	1984312	0
Insertion	MGchr08	52930929	52930929	0	HNchr08	52997919	52997959	40
Insertion	MGchr20	62202103	62202103	0	HNchr20	11988736	11988820	84
Deletion	MGchr21	61778116	61778185	69	HNchr21	8941256	8941256	0
Deletion	MGchr11	71673967	71674110	143	HNchr11	35220712	35220712	0
Deletion	MGchr01	72573891	72573972	81	HNchr01	84848216	84848216	0
Deletion	MGchr10	57739423	57740005	582	HNchr10	45636342	45636342	0
Insertion	MGchr13	227159	227159	0	HNchr13	83168352	83168516	164
Deletion	MGchr11	53783753	53783833	80	HNchr11	53129393	53129393	0
Deletion	MGchr04	87104781	87105782	1001	HNchr04	32524341	32524341	0
Deletion	MGchr15	15274833	15275018	185	HNchr15	15201885	15201885	0
Deletion	MGchr03	74598278	74598317	39	HNchr03	74555602	74555602	0
Deletion	MGchr02	123164977	123166000	1023	HNchr02	123417829	123417829	0
Insertion	MGchr06	11234122	11234122	0	HNchr06	106709709	106709828	119
Insertion	MGchr26	49519550	49519550	0	HNchr26	49430265	49430743	478
Deletion	MGchr10	92033427	92033746	319	HNchr10	11281915	11281915	0
Insertion	MGchr09	14073019	14073019	0	HNchr09	90157000	90157173	173
Deletion	MGchr06	81090922	81094083	3161	HNchr06	36815541	36815541	0
Repeat_expansion/INS	MGchr12	16823763	16823768	5	HNchr12	73672618	73672771	153
Deletion	MGchr02	122642603	122642727	124	HNchr02	122893672	122893672	0
Deletion	MGchr15	19422840	19422875	35	HNchr15	19355441	19355441	0
Deletion	MGchr01	78381859	78381904	45	HNchr01	79033111	79033111	0
Insertion	MGchr03	119984198	119984198	0	HNchr03	119951659	119952942	1283
Deletion	MGchr01	40183632	40185299	1667	HNchr01	117185178	117185178	0
Deletion	MGchr10	66990848	66990916	68	HNchr10	36393525	36393525	0
Insertion	MGchr01	28134973	28134973	0	HNchr01	129298875	129298913	38
Deletion	MGchr10	10770529	10770572	43	HNchr10	91557372	91557372	0
Insertion	MGchr01	129897842	129897842	0	HNchr01	27547071	27547189	118
Insertion	MGchr08	77948168	77948168	0	HNchr08	78109323	78109374	51
Insertion	MGchr23	52694923	52694923	0	HNchr23	1447856	1447897	41
Deletion	MGchr08	14063653	14063932	279	HNchr08	14127111	14127111	0
Deletion	MGchr29	3703094	3703236	142	HNchr29	3921608	3921608	0
Deletion	MGchr15	45220616	45220659	43	HNchr15	45293954	45293954	0
Insertion	MGchr03	56158932	56158932	0	HNchr03	56088973	56089002	29
Deletion	MGchr21	60366902	60367924	1022	HNchr21	10358004	10358004	0
Insertion	MGchr14	74415852	74415852	0	HNchr14	74304628	74305146	518
Insertion	MGchr29	21559816	21559816	0	HNchr29	21556212	21556355	143
Insertion	MGchr22	9203249	9203249	0	HNchr22	51724221	51724336	115
Insertion	MGchr25	8897205	8897205	0	HNchr25	8772666	8774244	1578
Repeat_expansion/INS	MGchr12	52738903	52738906	3	HNchr12	37422027	37422301	274
Deletion	MGchr06	4179961	4180391	430	HNchr06	113769856	113769858	-2
Insertion	MGchr15	39454975	39454975	0	HNchr15	39528836	39528875	39
Insertion	MGchr08	50126876	50126876	0	HNchr08	50207421	50207452	31
Insertion	MGchr13	66625095	66625095	0	HNchr13	16876134	16879909	3775
Insertion	MGchr15	76776817	76776817	0	HNchr15	76861582	76861636	54
Insertion	MGchr06	111905594	111905594	0	HNchr06	5711758	5711787	29
Insertion	MGchr08	93309419	93309419	0	HNchr08	93509746	93510755	1009
Insertion/Substitution	MGchr23	11615962	11615972	10	HNchr23	41816731	41816776	45
Insertion	MGchr02	33972220	33972220	0	HNchr02	34081741	34081810	69
Deletion	MGchr20	70633317	70633353	36	HNchr20	3542524	3542524	0
Insertion	MGchr23	1232487	1232487	0	HNchr23	52248473	52248551	78
Deletion	MGchr29	49900500	49900584	84	HNchr29	49980434	49980434	0
Insertion	MGchr27	32309379	32309379	0	HNchr27	32316148	32318416	2268
Insertion	MGchr17	51168170	51168170	0	HNchr17	22129325	22129446	121
Insertion	MGchr17	9385110	9385110	0	HNchr17	64070781	64070816	35
Deletion	MGchr05	26969121	26969183	62	HNchr05	92855831	92855831	0
Repeat_contraction/DEL	MGchr04	2621606	2623670	2064	HNchr04	116705504	116705523	19
Insertion	MGchr22	46387053	46387053	0	HNchr22	14562629	14562675	46
Insertion	MGchr04	1280237	1280237	0	HNchr04	118040880	118041097	217
Deletion	MGchr14	72765520	72765560	40	HNchr14	72661979	72661979	0
Deletion	MGchr20	46446248	46446283	35	HNchr20	25109242	25109242	0
Insertion	MGchr20	58692636	58692636	0	HNchr20	15495191	15495251	60
Insertion	MGchr30	65206008	65206008	0	HNchr30	66796722	66796778	56
Deletion	MGchr02	132984243	132984280	37	HNchr02	133213464	133213464	0
Insertion	MGchr03	117727258	117727258	0	HNchr03	117709931	117710025	94
Deletion	MGchr29	21678099	21678180	81	HNchr29	21675583	21675583	0
Insertion	MGchr26	32442679	32442679	0	HNchr26	32242477	32242619	142
Insertion	MGchr12	5055060	5055060	0	HNchr12	85024039	85024078	39
Deletion	MGchr30	122504604	122504648	44	HNchr30	125820509	125820509	0
Insertion	MGchr25	15933906	15933906	0	HNchr25	15758726	15758760	34
Insertion	MGchr23	51533475	51533475	0	HNchr23	2598736	2599407	671
Insertion	MGchr02	76010919	76010919	0	HNchr02	76239553	76240573	1020
Deletion	MGchr19	3327394	3327450	56	HNchr19	61305692	61305692	0
Insertion	MGchr09	93847551	93847551	0	HNchr09	10249387	10249701	314
Deletion	MGchr13	80022402	80022588	186	HNchr13	3465643	3465643	0
Deletion	MGchr08	11585328	11586375	1047	HNchr08	11659293	11659293	0
Deletion	MGchr03	24610055	24610521	466	HNchr03	24551575	24551575	0
Insertion	MGchr21	67933209	67933209	0	HNchr21	2719014	2719107	93
Insertion	MGchr14	36372401	36372401	0	HNchr14	36303072	36303257	185
Insertion	MGchr23	2659230	2659230	0	HNchr23	50788395	50788918	523
Insertion	MGchr24	46518574	46518574	0	HNchr24	15934207	15934251	44
Insertion	MGchr24	48414939	48414939	0	HNchr24	14049665	14049703	38
Deletion	MGchr01	91962130	91962161	31	HNchr01	65495201	65495201	0
Insertion	MGchr18	18476194	18476194	0	HNchr18	46936268	46936325	57
Insertion	MGchr20	61553495	61553495	0	HNchr20	12636233	12636267	34
Deletion	MGchr27	13990868	13990957	89	HNchr27	14006928	14006928	0
Insertion	MGchr14	18705664	18705664	0	HNchr14	18669668	18669761	93
Insertion	MGchr06	54437371	54437371	0	HNchr06	63382592	63382635	43
Deletion	MGchr06	19267916	19268104	188	HNchr06	98635195	98635195	0
Deletion	MGchr05	118894505	118894610	105	HNchr05	1059529	1059529	0
Deletion	MGchr04	28743330	28743377	47	HNchr04	90573497	90573497	0
Deletion/Substitution	MGchr27	15927983	15928904	921	HNchr27	15963511	15963519	8
Insertion	MGchr03	117503119	117503119	0	HNchr03	117481992	117482100	108
Insertion	MGchr06	44428063	44428063	0	HNchr06	73438833	73442308	3475
Deletion	MGchr03	112407514	112407559	45	HNchr03	112382763	112382763	0
Insertion	MGchr08	20782806	20782806	0	HNchr08	20842629	20843663	1034
Deletion	MGchr15	1762950	1763667	717	HNchr15	1809678	1809678	0
Deletion	MGchr03	73587793	73587829	36	HNchr03	73546150	73546150	0
Deletion	MGchr19	56307341	56307434	93	HNchr19	8156518	8156518	0
Insertion	MGchr10	52697266	52697266	0	HNchr10	50676939	50677080	141
Deletion	MGchr05	102593357	102594655	1298	HNchr05	17788749	17788749	0
Insertion	MGchr02	13408164	13408164	0	HNchr02	13480126	13481415	1289
Insertion	MGchr12	8903980	8903980	0	HNchr12	81177995	81178075	80
Deletion	MGchr07	68704743	68711998	7255	HNchr07	41794125	41794125	0
Deletion	MGchr30	62453066	62453098	32	HNchr30	64006973	64006973	0
Insertion	MGchr08	35576424	35576424	0	HNchr08	35655774	35655869	95
Deletion	MGchr08	27156378	27156521	143	HNchr08	27213558	27213558	0
Insertion	MGchr20	13057395	13057395	0	HNchr20	58469522	58469553	31
Deletion	MGchr14	39947063	39947342	279	HNchr14	39867301	39867301	0
Insertion	MGchr11	51946387	51946387	0	HNchr11	54966706	54967721	1015
Deletion	MGchr02	18230349	18232181	1832	HNchr02	18328800	18328800	0
Deletion	MGchr05	25207783	25207831	48	HNchr05	94618660	94618660	0
Repeat_contraction/DEL	MGchr26	44584109	44587852	3743	HNchr26	44417853	44417832	-21
Deletion	MGchr12	74909342	74909378	36	HNchr12	15312984	15312984	0
Deletion	MGchr26	2293720	2293818	98	HNchr26	2068290	2068290	0
Repeat_contraction/DEL	MGchr29	40660274	40660318	44	HNchr29	40850600	40850600	0
Deletion	MGchr10	87648458	87652938	4480	HNchr10	15722383	15722383	0
Deletion	MGchr11	19861242	19861434	192	HNchr11	87065282	87065282	0
Deletion	MGchr21	39378631	39378905	274	HNchr21	31295611	31295611	0
Insertion	MGchr01	54599491	54599491	0	HNchr01	102830920	102830952	32
Insertion	MGchr19	47902366	47902366	0	HNchr19	16517028	16517065	37
Insertion	MGchr02	76199677	76199677	0	HNchr02	76429697	76429728	31
Insertion	MGchr29	49864554	49864554	0	HNchr29	49943913	49943971	58
Deletion	MGchr01	80101487	80101542	55	HNchr01	77315726	77315726	0
Insertion	MGchr06	78759632	78759632	0	HNchr06	39134333	39142865	8532
Deletion	MGchr02	78116429	78116475	46	HNchr02	78349631	78349631	0
Deletion	MGchr12	10798768	10798801	33	HNchr12	79279903	79279903	0
Deletion	MGchr16	7651919	7651961	42	HNchr16	73004527	73004527	0
Deletion	MGchr14	53856777	53856825	48	HNchr14	53740590	53740590	0
Deletion	MGchr27	22910487	22910536	49	HNchr27	22940578	22940578	0
Insertion	MGchr01	74233483	74233483	0	HNchr01	83190991	83191023	32
Insertion	MGchr18	54286653	54286653	0	HNchr18	11185733	11185824	91
Insertion	MGchr07	104640823	104640823	0	HNchr07	6998056	6998095	39
Deletion	MGchr08	32129975	32129995	20	HNchr08	32203469	32203469	0
Deletion	MGchr03	59833893	59834043	150	HNchr03	59766203	59766203	0
Insertion	MGchr14	31707569	31707569	0	HNchr14	31647350	31647390	40
Deletion	MGchr17	1040821	1043007	2186	HNchr17	72426984	72426984	0
Insertion	MGchr11	101454003	101454003	0	HNchr11	5389024	5389092	68
Insertion	MGchr18	51730069	51730069	0	HNchr18	13738404	13738461	57
Deletion	MGchr02	371725	372049	324	HNchr02	401101	401101	0
Insertion	MGchr30	91271538	91271538	0	HNchr30	92361989	92362132	143
Insertion	MGchr24	5520474	5520474	0	HNchr24	56935866	56936040	174
Deletion	MGchr04	45811620	45811660	40	HNchr04	73815731	73815731	0
Insertion	MGchr16	68464266	68464266	0	HNchr16	12285826	12285911	85
Insertion	MGchr20	61229326	61229326	0	HNchr20	12953941	12954082	141
Insertion	MGchr10	32265035	32265035	0	HNchr10	71098988	71099983	995
Insertion	MGchr30	11632529	11632529	0	HNchr30	22928670	22928705	35
Deletion	MGchr02	992464	992504	40	HNchr02	1024126	1024126	0
Insertion	MGchr21	17604643	17604643	0	HNchr21	53041419	53041608	189
Insertion	MGchr14	68334970	68334970	0	HNchr14	68229833	68229887	54
Insertion	MGchr26	42957928	42957928	0	HNchr26	42774859	42774893	34
Insertion	MGchr17	36685192	36685192	0	HNchr17	36641827	36642796	969
Insertion	MGchr14	81369329	81369329	0	HNchr14	81214279	81214358	79
Insertion	MGchr11	94076396	94076396	0	HNchr11	12780091	12780150	59
Deletion	MGchr03	103932434	103932655	221	HNchr03	103899335	103899335	0
Insertion	MGchr14	51893891	51893891	0	HNchr14	51797886	51797945	59
Deletion	MGchr16	71550336	71550377	41	HNchr16	9204518	9204518	0
Repeat_expansion/INS	MGchr30	1287773	1287773	0	HNchr30	1150642	1150906	264
Insertion	MGchr01	76188609	76188609	0	HNchr01	81231157	81231205	48
Deletion	MGchr18	55453789	55453897	108	HNchr18	10019078	10019078	0
Insertion	MGchr18	7335427	7335427	0	HNchr18	58334697	58335070	373
Deletion	MGchr01	110407495	110407885	390	HNchr01	47068501	47068501	0
Deletion	MGchr17	22368306	22368376	70	HNchr17	51012397	51012397	0
Insertion	MGchr20	43890882	43890882	0	HNchr20	27649551	27650229	678
Insertion	MGchr23	37439794	37439794	0	HNchr23	16682909	16683121	212
Deletion	MGchr29	37051567	37052856	1289	HNchr29	37225257	37225257	0
Deletion	MGchr22	28179460	28179531	71	HNchr22	32763391	32763391	0
Insertion	MGchr05	7317526	7317526	0	HNchr05	112592204	112592539	335
Repeat_contraction/DEL	MGchr28	33076268	33076547	279	HNchr28	12504597	12504591	-6
Deletion	MGchr07	23397488	23397538	50	HNchr07	87149686	87149686	0
Insertion	MGchr04	118430082	118430082	0	HNchr04	1569140	1569176	36
Insertion	MGchr14	62250624	62250624	0	HNchr14	62158208	62158266	58
Insertion	MGchr20	67300349	67300349	0	HNchr20	6867098	6867258	160
Deletion	MGchr05	112909982	112910025	43	HNchr05	7095389	7095389	0
Repeat_contraction/DEL	MGchr05	6537456	6537445	-11	HNchr05	113381693	113381776	83
Deletion	MGchr11	90532321	90532413	92	HNchr11	16318840	16318840	0
Repeat_expansion/INS	MGchr12	14776792	14776795	3	HNchr12	75041700	75042286	586
Repeat_expansion/INS	MGchr29	26487431	26487431	0	HNchr29	26537803	26537953	150
Deletion	MGchr18	42643892	42643946	54	HNchr18	22815018	22815018	0
Deletion	MGchr26	26033340	26033397	57	HNchr26	25874813	25874813	0
Deletion	MGchr09	71250534	71250566	32	HNchr09	32838479	32838479	0
Deletion	MGchr23	23442057	23442095	38	HNchr23	30013074	30013074	0
Deletion	MGchr03	3191780	3191804	24	HNchr03	3279078	3279078	0
Deletion	MGchr03	51607288	51607347	59	HNchr03	51628007	51628007	0
Deletion	MGchr12	44675285	44675428	143	HNchr12	45487186	45487186	0
Insertion	MGchr11	19985462	19985462	0	HNchr11	86940085	86940124	39
Deletion	MGchr23	2064436	2065693	1257	HNchr23	51409994	51409994	0
Repeat_expansion/INS	MGchr09	101215576	101215576	0	HNchr09	2890101	2890337	236
Deletion	MGchr09	41262237	41262390	153	HNchr09	62896885	62896885	0
Insertion	MGchr01	104552359	104552359	0	HNchr01	52918455	52918600	145
Deletion	MGchr01	43754247	43754390	143	HNchr01	113632134	113632134	0
Insertion	MGchr21	45291697	45291697	0	HNchr21	25394087	25394136	49
Insertion	MGchr11	62681886	62681886	0	HNchr11	44202457	44202745	288
Deletion	MGchr21	32351431	32352096	665	HNchr21	38325493	38325493	0
Deletion	MGchr05	15157486	15157524	38	HNchr05	104707119	104707119	0
Insertion	MGchr11	45743839	45743839	0	HNchr11	61185351	61185419	68
Deletion	MGchr29	17933965	17934006	41	HNchr29	17930899	17930899	0
Insertion	MGchr30	138495985	138495985	0	HNchr30	142077392	142077482	90
Insertion	MGchr01	75158105	75158105	0	HNchr01	82254202	82262881	8679
Deletion	MGchr16	80049318	80049393	75	HNchr16	695723	695723	0
Deletion	MGchr15	58482352	58482386	34	HNchr15	58529591	58529591	0
Insertion	MGchr24	4579374	4579374	0	HNchr24	57840499	57840557	58
Insertion	MGchr26	37777770	37777770	0	HNchr26	37603850	37603945	95
Deletion	MGchr25	41936487	41936585	98	HNchr25	41737223	41737223	0
Deletion	MGchr27	4145507	4145552	45	HNchr27	4141029	4141029	0
Insertion	MGchr09	87391715	87391715	0	HNchr09	16688981	16689017	36
Deletion	MGchr11	23224714	23224747	33	HNchr11	83697740	83697740	0
Deletion	MGchr01	12957389	12957411	22	HNchr01	144376775	144376775	0
Deletion	MGchr19	52350256	52350288	32	HNchr19	12071697	12071697	0
Deletion	MGchr04	111593304	111593468	164	HNchr04	8330929	8330929	0
Deletion	MGchr08	48935738	48936568	830	HNchr08	49022340	49022340	0
Deletion	MGchr27	39506416	39506446	30	HNchr27	39658889	39658889	0
Deletion	MGchr22	56683317	56683363	46	HNchr22	4245744	4245744	0
Deletion	MGchr10	12792400	12792444	44	HNchr10	89530464	89530464	0
Insertion	MGchr07	1272254	1272254	0	HNchr07	109266534	109266612	78
Deletion	MGchr21	61624291	61624604	313	HNchr21	9094531	9094531	0
Insertion/Substitution	MGchr15	13381682	13381688	6	HNchr15	13271160	13271713	553
Insertion	MGchr24	56505417	56505417	0	HNchr24	5955345	5955429	84
Insertion	MGchr04	64391740	64391740	0	HNchr04	55193568	55193783	215
Deletion	MGchr07	19449448	19450207	759	HNchr07	91090158	91090158	0
Insertion	MGchr11	55121520	55121520	0	HNchr11	51768120	51768321	201
Insertion	MGchr09	26782696	26782696	0	HNchr09	77415394	77415501	107
Deletion	MGchr23	9758661	9758706	45	HNchr23	43685195	43685195	0
Deletion	MGchr27	34570195	34570642	447	HNchr27	34594720	34594720	0
Insertion	MGchr01	42338281	42338281	0	HNchr01	115045758	115045956	198
Insertion	MGchr12	1278144	1278144	0	HNchr12	88834659	88834763	104
Insertion	MGchr20	26860639	26860639	0	HNchr20	44692078	44692416	338
Insertion	MGchr12	88408806	88408806	0	HNchr12	1748597	1750396	1799
Deletion	MGchr16	38529238	38529281	43	HNchr16	42172330	42172330	0
Insertion	MGchr08	112504846	112504846	0	HNchr08	112698472	112698518	46
Deletion	MGchr08	11814054	11814090	36	HNchr08	11883863	11883863	0
Deletion	MGchr16	18679479	18679564	85	HNchr16	61987843	61987843	0
Deletion	MGchr20	65692124	65692164	40	HNchr20	8476971	8476971	0
Insertion	MGchr11	80758214	80758214	0	HNchr11	26126005	26126051	46
Repeat_contraction/DEL	MGchr09	65032812	65034701	1889	HNchr09	39068646	39068660	14
Insertion	MGchr12	88674406	88674406	0	HNchr12	1480931	1480960	29
Insertion	MGchr03	81801017	81801017	0	HNchr03	81752307	81752721	414
Deletion	MGchr04	60522707	60522760	53	HNchr04	59066232	59066232	0
Deletion	MGchr07	67787786	67787848	62	HNchr07	42707944	42707944	0
Deletion	MGchr09	10013986	10014245	259	HNchr09	94210753	94210753	0
Insertion	MGchr14	6842799	6842799	0	HNchr14	6925176	6925206	30
Insertion	MGchr12	989063	989063	0	HNchr12	89136381	89136417	36
Deletion	MGchr30	104394957	104395008	51	HNchr30	105589401	105589401	0
Deletion	MGchr11	29903912	29904009	97	HNchr11	77020463	77020463	0
Insertion	MGchr07	77364044	77364044	0	HNchr07	33073271	33073414	143
Deletion	MGchr02	48713945	48713985	40	HNchr02	48797640	48797640	0
Insertion	MGchr21	26036433	26036433	0	HNchr21	44621859	44621906	47
Insertion	MGchr17	15009297	15009297	0	HNchr17	58419010	58419054	44
Deletion	MGchr12	71427033	71427065	32	HNchr12	18778002	18778002	0
Deletion	MGchr24	26772633	26772664	31	HNchr24	35669105	35669105	0
Deletion	MGchr08	91880870	91880946	76	HNchr08	92054303	92054303	0
Deletion	MGchr06	75557007	75557182	175	HNchr06	42353724	42353724	0
Deletion	MGchr08	24758729	24758760	31	HNchr08	24792405	24792405	0
Deletion	MGchr19	48165596	48165626	30	HNchr19	16253900	16253900	0
Repeat_expansion/INS	MGchr06	17250200	17250200	0	HNchr06	100663309	100663812	503
Deletion	MGchr07	107270403	107270439	36	HNchr07	4337885	4337885	0
Insertion	MGchr01	12122209	12122209	0	HNchr01	145201762	145201808	46
Insertion	MGchr28	23432904	23432904	0	HNchr28	22167479	22168089	610
Insertion	MGchr27	5826076	5826076	0	HNchr27	5820597	5820634	37
Deletion	MGchr14	77646166	77646199	33	HNchr14	77463341	77463341	0
Deletion	MGchr24	1079802	1079904	102	HNchr24	61342433	61342433	0
Insertion	MGchr02	16585861	16585861	0	HNchr02	16679999	16680172	173
Insertion	MGchr21	9320231	9320231	0	HNchr21	61296913	61297055	142
Insertion	MGchr25	41330343	41330343	0	HNchr25	41130044	41130083	39
Insertion	MGchr11	50575818	50575818	0	HNchr11	56356529	56357003	474
Insertion	MGchr15	69286916	69286916	0	HNchr15	69330129	69331410	1281
Deletion	MGchr10	16502017	16502093	76	HNchr10	85788033	85788033	0
Deletion	MGchr05	34344115	34344147	32	HNchr05	85482300	85482300	0
Deletion	MGchr23	2364532	2364697	165	HNchr23	51089131	51089131	0
Deletion	MGchr20	49938641	49939151	510	HNchr20	21648841	21648841	0
Insertion	MGchr11	69761772	69761772	0	HNchr11	37129967	37130031	64
Deletion	MGchr04	39480564	39481905	1341	HNchr04	80140176	80140176	0
Deletion	MGchr02	59066349	59066387	38	HNchr02	59174219	59174219	0
Deletion	MGchr15	64261336	64266805	5469	HNchr15	64361495	64361495	0
Deletion	MGchr16	72234948	72235133	185	HNchr16	8520916	8520916	0
Deletion	MGchr06	44702168	44702200	32	HNchr06	73162904	73162904	0
Deletion	MGchr13	9744873	9747580	2707	HNchr13	73653387	73653387	0
Insertion	MGchr25	12230404	12230404	0	HNchr25	12102903	12102942	39
Insertion	MGchr12	47359034	47359034	0	HNchr12	42792008	42792418	410
Deletion	MGchr01	7794140	7794212	72	HNchr01	149558100	149558100	0
Insertion	MGchr18	2775144	2775144	0	HNchr18	63085461	63085501	40
Deletion	MGchr05	24914382	24914447	65	HNchr05	94913155	94913155	0
Insertion	MGchr10	42730291	42730291	0	HNchr10	60616014	60616044	30
Deletion	MGchr15	8839702	8839874	172	HNchr15	8745855	8745855	0
Insertion	MGchr10	101457104	101457104	0	HNchr10	1823231	1823302	71
Deletion	MGchr09	61461833	61461990	157	HNchr09	42711294	42711294	0
Insertion	MGchr16	45497102	45497102	0	HNchr16	35204161	35204193	32
Deletion	MGchr29	4470950	4474412	3462	HNchr29	4691217	4691217	0
Deletion	MGchr05	35656072	35656144	72	HNchr05	84167228	84167228	0
Repeat_expansion/INS	MGchr04	17907090	17907090	0	HNchr04	101427069	101427250	181
Insertion	MGchr03	17152785	17152785	0	HNchr03	17354518	17354553	35
Insertion	MGchr03	30129739	30129739	0	HNchr03	30080633	30080919	286
Deletion	MGchr12	56082040	56082231	191	HNchr12	34076667	34076667	0
Insertion	MGchr20	26527978	26527978	0	HNchr20	45027251	45028204	953
Deletion	MGchr09	99048725	99048797	72	HNchr09	5058989	5058989	0
Insertion	MGchr20	73244971	73244971	0	HNchr20	934093	934125	32
Insertion	MGchr21	61153235	61153235	0	HNchr21	9563479	9563510	31
Insertion	MGchr01	116559210	116559210	0	HNchr01	40940585	40940855	270
Insertion	MGchr27	1378976	1378976	0	HNchr27	1368998	1369090	92
Deletion	MGchr01	81908625	81908655	30	HNchr01	75512065	75512065	0
Insertion	MGchr09	8295979	8295979	0	HNchr09	95926039	95926476	437
Deletion	MGchr12	27504193	27504569	376	HNchr12	62581671	62581671	0
Deletion	MGchr15	55931450	55931983	533	HNchr15	55983986	55983986	0
Insertion	MGchr11	68450795	68450795	0	HNchr11	38442554	38442613	59
Insertion	MGchr15	47986202	47986202	0	HNchr15	48044532	48044617	85
Insertion	MGchr01	58064658	58064658	0	HNchr01	99361276	99362038	762
Insertion	MGchr29	29938124	29938124	0	HNchr29	30098710	30098829	119
Deletion	MGchr21	54187281	54187317	36	HNchr21	16514046	16514046	0
Insertion	MGchr26	4998393	4998393	0	HNchr26	4809267	4809343	76
Insertion	MGchr08	42754803	42754803	0	HNchr08	42861306	42861334	28
Insertion	MGchr24	54079523	54079523	0	HNchr24	8368858	8372057	3199
Insertion	MGchr14	46625289	46625289	0	HNchr14	46536818	46536848	30
Insertion	MGchr10	101466773	101466773	0	HNchr10	1813519	1813557	38
Insertion	MGchr17	11229104	11229104	0	HNchr17	62217481	62217624	143
Deletion	MGchr06	104230479	104230512	33	HNchr06	13725522	13725522	0
Deletion	MGchr22	19893222	19894153	931	HNchr22	41054595	41054595	0
Deletion	MGchr05	47645986	47646018	32	HNchr05	72181448	72181448	0
Insertion	MGchr13	13904882	13904882	0	HNchr13	69475047	69475089	42
Insertion	MGchr21	25737836	25737836	0	HNchr21	44920575	44920830	255
Insertion	MGchr15	75696796	75696796	0	HNchr15	75784298	75784663	365
Deletion	MGchr02	43181705	43181756	51	HNchr02	43258746	43258746	0
Insertion	MGchr16	12639534	12639534	0	HNchr16	68035562	68035632	70
Insertion	MGchr28	17442552	17442552	0	HNchr28	28176117	28176206	89
Insertion	MGchr12	88600167	88600167	0	HNchr12	1556107	1556616	509
Insertion	MGchr14	29431474	29431474	0	HNchr14	29371476	29371929	453
Insertion	MGchr26	27278481	27278481	0	HNchr26	27112727	27113155	428
Deletion	MGchr12	33791586	33791625	39	HNchr12	56316620	56316620	0
Deletion	MGchr03	48833421	48833921	500	HNchr03	48886290	48886290	0
Deletion	MGchr14	2734925	2735161	236	HNchr14	2821424	2821424	0
Insertion	MGchr16	80524772	80524772	0	HNchr16	222157	222902	745
Deletion	MGchr05	1540568	1540708	140	HNchr05	118388008	118388008	0
Insertion	MGchr30	102074334	102074334	0	HNchr30	103244829	103250047	5218
Insertion	MGchr11	23737255	23737255	0	HNchr11	83180118	83180184	66
Insertion	MGchr29	24372771	24372771	0	HNchr29	24399167	24399227	60
Insertion	MGchr10	37657927	37657927	0	HNchr10	65732892	65733152	260
Deletion	MGchr04	62717364	62717852	488	HNchr04	56859944	56859944	0
Insertion	MGchr20	53469861	53469861	0	HNchr20	20716300	20716334	34
Insertion	MGchr06	46762571	46762571	0	HNchr06	71103698	71104725	1027
Deletion	MGchr13	3111184	3111270	86	HNchr13	80284694	80284694	0
Insertion	MGchr26	47026224	47026224	0	HNchr26	46830348	46830388	40
Deletion	MGchr01	109161036	109161069	33	HNchr01	48317595	48317595	0
Deletion	MGchr18	5623903	5623950	47	HNchr18	60236742	60236742	0
Deletion	MGchr06	85646027	85646313	286	HNchr06	32264888	32264888	0
Repeat_contraction/DEL	MGchr01	43593397	43599919	6522	HNchr01	113788318	113788319	1
Insertion/Substitution	MGchr07	38149871	38149877	6	HNchr07	72366110	72366151	41
Insertion	MGchr23	16474776	16474776	0	HNchr23	36976891	36976950	59
Deletion	MGchr04	7716331	7717819	1488	HNchr04	111629736	111629736	0
Insertion	MGchr09	26641487	26641487	0	HNchr09	77555681	77556367	686
Insertion	MGchr03	44043090	44043090	0	HNchr03	44052437	44054147	1710
Deletion	MGchr28	25394525	25394637	112	HNchr28	20192808	20192808	0
Insertion	MGchr03	58314875	58314875	0	HNchr03	58245802	58245925	123
Deletion	MGchr06	105058853	105058895	42	HNchr06	12896826	12896826	0
Insertion	MGchr02	123461559	123461559	0	HNchr02	123715548	123715987	439
Deletion	MGchr08	3402296	3402330	34	HNchr08	3494313	3494313	0
Deletion	MGchr03	27416026	27416169	143	HNchr03	27350938	27350938	0
Insertion/Substitution	MGchr24	54070549	54070556	7	HNchr24	8381020	8381074	54
Deletion	MGchr08	28515912	28515941	29	HNchr08	28573647	28573647	0
Deletion	MGchr01	15893141	15893787	646	HNchr01	141439166	141439166	0
Insertion	MGchr21	55573725	55573725	0	HNchr21	15131774	15132060	286
Deletion	MGchr09	15673977	15674209	232	HNchr09	88550611	88550611	0
Insertion	MGchr03	51750057	51750057	0	HNchr03	51770658	51770694	36
Insertion	MGchr05	109749963	109749963	0	HNchr05	10257737	10258881	1144
Insertion	MGchr11	40644778	40644778	0	HNchr11	66295397	66296641	1244
Insertion	MGchr04	31337704	31337704	0	HNchr04	87982857	87982945	88
Deletion	MGchr05	118958470	118958593	123	HNchr05	995589	995589	0
Deletion	MGchr04	117855666	117855749	83	HNchr04	2128399	2128399	0
Insertion	MGchr04	108008470	108008470	0	HNchr04	11950000	11950143	143
Deletion	MGchr23	43123118	43123234	116	HNchr23	11010306	11010306	0
Deletion	MGchr17	48629949	48632694	2745	HNchr17	24651517	24651517	0
Insertion	MGchr04	13553322	13553322	0	HNchr04	105801111	105801143	32
Insertion	MGchr03	93484226	93484226	0	HNchr03	93439141	93440413	1272
Insertion	MGchr30	1679282	1679282	0	HNchr30	1542338	1542751	413
Deletion	MGchr14	78117389	78118703	1314	HNchr14	77931012	77931012	0
Deletion	MGchr20	39638704	39638955	251	HNchr20	31903354	31903354	0
Repeat_contraction/DEL	MGchr08	13893475	13893565	90	HNchr08	13949315	13949326	11
Deletion	MGchr08	112864448	112866812	2364	HNchr08	113055786	113055786	0
Deletion	MGchr05	43795856	43795902	46	HNchr05	76013976	76013976	0
Deletion	MGchr14	53808364	53808871	507	HNchr14	53692311	53692311	0
Insertion	MGchr05	73251952	73251952	0	HNchr05	46492806	46492839	33
Insertion	MGchr14	43437022	43437022	0	HNchr14	43352338	43352385	47
Insertion	MGchr03	58400046	58400046	0	HNchr03	58331250	58336447	5197
Insertion	MGchr02	94197671	94197671	0	HNchr02	94413302	94413346	44
Insertion	MGchr17	72115413	72115413	0	HNchr17	1375198	1375266	68
Deletion	MGchr09	11937780	11937816	36	HNchr09	92285345	92285345	0
Insertion	MGchr15	27406426	27406426	0	HNchr15	27380275	27380308	33
Deletion	MGchr21	23411433	23411487	54	HNchr21	47253008	47253008	0
Deletion	MGchr02	129746236	129746467	231	HNchr02	129976829	129976829	0
Insertion	MGchr01	42679013	42679013	0	HNchr01	114704197	114704237	40
Deletion	MGchr14	72519740	72519794	54	HNchr14	72415300	72415300	0
Insertion	MGchr05	115710889	115710889	0	HNchr05	4242199	4242251	52
Insertion	MGchr24	3857515	3857515	0	HNchr24	58562202	58562290	88
Insertion	MGchr16	15938836	15938836	0	HNchr16	64730123	64731453	1330
Deletion	MGchr29	12723884	12723950	66	HNchr29	12700848	12700848	0
Deletion	MGchr13	37350989	37351114	125	HNchr13	46103397	46103397	0
Insertion	MGchr23	6986911	6986911	0	HNchr23	46477626	46477669	43
Insertion	MGchr11	76259186	76259186	0	HNchr11	30621444	30624598	3154
Deletion	MGchr02	123518688	123521188	2500	HNchr02	123772889	123772889	0
Insertion	MGchr10	30451880	30451880	0	HNchr10	72924740	72924851	111
Deletion	MGchr23	4322930	4322969	39	HNchr23	49137518	49137518	0
Deletion	MGchr04	81526954	81526989	35	HNchr04	38092693	38092693	0
Deletion	MGchr23	7132369	7132406	37	HNchr23	46342189	46342189	0
Insertion	MGchr15	60256946	60256946	0	HNchr15	60309876	60309934	58
Deletion	MGchr18	38872438	38872480	42	HNchr18	26577660	26577660	0
Deletion	MGchr01	110577126	110577242	116	HNchr01	46899307	46899307	0
Deletion	MGchr13	13199745	13199886	141	HNchr13	70181156	70181156	0
Deletion	MGchr05	103768579	103768610	31	HNchr05	16243505	16243505	0
Deletion	MGchr02	119439420	119439493	73	HNchr02	119672075	119672075	0
Deletion	MGchr08	35994886	35995321	435	HNchr08	36078938	36078938	0
Insertion	MGchr15	29860019	29860019	0	HNchr15	29839015	29839050	35
Insertion	MGchr17	27031511	27031511	0	HNchr17	46289723	46289927	204
Deletion	MGchr10	95804336	95804383	47	HNchr10	7483380	7483380	0
Insertion	MGchr11	105210492	105210492	0	HNchr11	1646760	1646879	119
Insertion	MGchr01	46728066	46728066	0	HNchr01	110680991	110681056	65
Deletion	MGchr06	4349898	4349939	41	HNchr06	113600447	113600447	0
Deletion	MGchr16	54780257	54780293	36	HNchr16	25974718	25974718	0
Insertion	MGchr18	21599227	21599227	0	HNchr18	43813761	43813801	40
Deletion	MGchr06	36574824	36575250	426	HNchr06	81311128	81311128	0
Insertion	MGchr08	22727315	22727315	0	HNchr08	22715356	22715741	385
Deletion	MGchr04	1789809	1791120	1311	HNchr04	117528362	117528362	0
Insertion	MGchr10	61130419	61130419	0	HNchr10	42259497	42259639	142
Deletion	MGchr13	4365496	4365536	40	HNchr13	79022119	79022119	0
Deletion	MGchr16	12746278	12746965	687	HNchr16	67930600	67930600	0
Insertion	MGchr20	40504473	40504473	0	HNchr20	31034468	31035025	557
Insertion	MGchr19	53024030	53024030	0	HNchr19	11400558	11400592	34
Insertion	MGchr09	70279304	70279304	0	HNchr09	33803024	33804626	1602
Insertion	MGchr26	24684086	24684086	0	HNchr26	24524005	24524460	455
Insertion	MGchr14	68608395	68608395	0	HNchr14	68503630	68504630	1000
Deletion	MGchr04	41752009	41752050	41	HNchr04	77874797	77874797	0
Deletion	MGchr14	78461674	78461713	39	HNchr14	78270968	78270968	0
Insertion	MGchr17	7633327	7633327	0	HNchr17	65823936	65823966	30
Insertion	MGchr29	47713563	47713563	0	HNchr29	47771378	47771412	34
Insertion	MGchr25	8642296	8642296	0	HNchr25	8517280	8517304	24
Insertion	MGchr13	15186106	15186106	0	HNchr13	68195320	68195429	109
Deletion	MGchr09	96020323	96020360	37	HNchr09	8084982	8084982	0
Deletion	MGchr11	36325128	36325208	80	HNchr11	70593309	70593309	0
Insertion	MGchr01	85050222	85050222	0	HNchr01	72384221	72384253	32
Insertion	MGchr15	52721653	52721653	0	HNchr15	52776220	52776335	115
Insertion	MGchr11	60125306	60125306	0	HNchr11	46763577	46763640	63
Deletion	MGchr04	115510044	115513047	3003	HNchr04	4475965	4475965	0
Deletion	MGchr02	54555994	54556694	700	HNchr02	54644715	54644715	0
Insertion	MGchr06	6959704	6959704	0	HNchr06	110986588	110986658	70
Insertion	MGchr09	38430481	38430481	0	HNchr09	65741081	65741121	40
Repeat_contraction/DEL	MGchr09	30521995	30523231	1236	HNchr09	73677274	73677311	37
Deletion	MGchr11	4233259	4233534	275	HNchr11	102610913	102610913	0
Insertion	MGchr20	290413	290413	0	HNchr20	71258975	71259610	635
Deletion	MGchr06	35723008	35723077	69	HNchr06	82165738	82165738	0
Deletion	MGchr01	21862409	21862552	143	HNchr01	135546330	135546330	0
Deletion	MGchr01	54909692	54909753	61	HNchr01	102520015	102520015	0
Deletion	MGchr06	105518124	105518209	85	HNchr06	12436700	12436700	0
Deletion	MGchr16	77852177	77852311	134	HNchr16	2899129	2899129	0
Insertion	MGchr14	77245637	77245637	0	HNchr14	77057608	77058036	428
Deletion	MGchr21	67099517	67100729	1212	HNchr21	3539166	3539166	0
Insertion	MGchr23	50980515	50980515	0	HNchr23	3154264	3154306	42
Insertion	MGchr07	32445471	32445471	0	HNchr07	78084472	78084516	44
Deletion	MGchr11	74150623	74150695	72	HNchr11	32733756	32733756	0
Insertion	MGchr01	119635737	119635737	0	HNchr01	37867965	37868004	39
Insertion	MGchr06	101047779	101047779	0	HNchr06	16907060	16907098	38
Insertion	MGchr21	1460529	1460529	0	HNchr21	69146092	69146250	158
Insertion	MGchr02	82494134	82494134	0	HNchr02	82737551	82737878	327
Repeat_expansion/INS	MGchr09	97377767	97377801	34	HNchr09	6733561	6735846	2285
Insertion	MGchr14	9164487	9164487	0	HNchr14	9244207	9244239	32
Insertion	MGchr14	54375036	54375036	0	HNchr14	54258177	54258236	59
Insertion	MGchr03	71319920	71319920	0	HNchr03	71272087	71273378	1291
Insertion/Substitution	MGchr17	2838390	2838397	7	HNchr17	70618534	70619331	797
Insertion	MGchr03	74908344	74908344	0	HNchr03	74869517	74869549	32
Insertion	MGchr13	38476946	38476946	0	HNchr13	44974277	44974341	64
Insertion	MGchr01	47309806	47309806	0	HNchr01	110099007	110099182	175
Insertion	MGchr29	6490254	6490254	0	HNchr29	6472194	6473135	941
Insertion	MGchr30	447954	447954	0	HNchr30	312186	312310	124
Deletion	MGchr17	29805735	29806802	1067	HNchr17	43512033	43512033	0
Deletion	MGchr06	39138522	39138743	221	HNchr06	78734767	78734767	0
Insertion	MGchr23	6262348	6262348	0	HNchr23	47194609	47203134	8525
Deletion	MGchr12	63135466	63135510	44	HNchr12	27032706	27032706	0
Insertion	MGchr18	52690092	52690092	0	HNchr18	12780855	12780883	28
Insertion	MGchr02	52153541	52153541	0	HNchr02	52241151	52241270	119
Insertion	MGchr07	9415508	9415508	0	HNchr07	101113655	101113685	30
Insertion	MGchr14	47181028	47181028	0	HNchr14	47092094	47092439	345
Insertion	MGchr24	44983398	44983398	0	HNchr24	17472347	17472413	66
Insertion	MGchr02	129184731	129184731	0	HNchr02	129414951	129415357	406
Insertion	MGchr07	42631957	42631957	0	HNchr07	67879836	67880843	1007
Insertion	MGchr03	45180750	45180750	0	HNchr03	45212182	45212220	38
Deletion	MGchr20	71918199	71918269	70	HNchr20	2257983	2257983	0
Deletion	MGchr01	128314358	128315604	1246	HNchr01	29121323	29121323	0
Deletion	MGchr04	29004404	29004447	43	HNchr04	90312351	90312351	0
Insertion	MGchr12	55241385	55241385	0	HNchr12	34919069	34919108	39
Insertion	MGchr11	73955648	73955648	0	HNchr11	32929928	32930506	578
Insertion	MGchr13	42819908	42819908	0	HNchr13	40657561	40657593	32
Insertion	MGchr11	60424666	60424666	0	HNchr11	46461528	46462817	1289
Insertion	MGchr09	3331925	3331925	0	HNchr09	100853603	100855298	1695
Deletion	MGchr07	50224655	50224708	53	HNchr07	60273313	60273313	0
Insertion	MGchr11	75167502	75167502	0	HNchr11	31698854	31699333	479
Insertion	MGchr17	524628	524628	0	HNchr17	72944119	72944399	280
Insertion	MGchr17	38207601	38207601	0	HNchr17	35112393	35112501	108
Repeat_contraction/DEL	MGchr30	136272045	136273537	1492	HNchr30	139817900	139817903	3
Deletion	MGchr30	101008598	101008642	44	HNchr30	102162454	102162454	0
Insertion	MGchr10	41487144	41487144	0	HNchr10	61884831	61884998	167
Deletion	MGchr13	45045360	45045479	119	HNchr13	38430457	38430457	0
Insertion	MGchr01	27150404	27150404	0	HNchr01	130283428	130283514	86
Insertion	MGchr10	101471379	101471379	0	HNchr10	1804786	1805110	324
Deletion	MGchr20	36566558	36566597	39	HNchr20	34982916	34982916	0
Insertion	MGchr07	2457804	2457804	0	HNchr07	108071001	108071065	64
Tandem_expansion/INS	MGchr30	102575679	102575682	3	HNchr30	103776845	103777062	217
Insertion	MGchr21	38360675	38360675	0	HNchr21	32313514	32313649	135
Insertion	MGchr05	45665390	45665390	0	HNchr05	74152189	74152357	168
Insertion	MGchr22	725367	725367	0	HNchr22	60071381	60071416	35
Insertion	MGchr30	13839491	13839491	0	HNchr30	15136550	15136720	170
Repeat_expansion/INS	MGchr18	39562191	39562192	1	HNchr18	25887001	25887273	272
Insertion	MGchr19	44975477	44975477	0	HNchr19	19437664	19437911	247
Insertion	MGchr20	73961488	73961488	0	HNchr20	216657	216730	73
Insertion	MGchr24	39321634	39321634	0	HNchr24	23121824	23121886	62
Insertion	MGchr30	3424598	3424598	0	HNchr30	3359152	3359190	38
Deletion	MGchr27	29097999	29098287	288	HNchr27	29114952	29114952	0
Deletion	MGchr15	80271413	80272534	1121	HNchr15	80366713	80366713	0
Insertion	MGchr13	12054240	12054240	0	HNchr13	71323640	71324123	483
Deletion	MGchr04	21625486	21625546	60	HNchr04	97698575	97698575	0
Deletion	MGchr09	6471575	6471893	318	HNchr09	97787940	97787940	0
Deletion	MGchr29	31588602	31588634	32	HNchr29	31752429	31752429	0
Deletion	MGchr20	69735027	69735219	192	HNchr20	4433837	4433837	0
Deletion	MGchr20	25470123	25470153	30	HNchr20	46091282	46091282	0
Deletion	MGchr24	29989892	29990042	150	HNchr24	32451519	32451519	0
Deletion	MGchr27	41723715	41724049	334	HNchr27	41894643	41894643	0
Deletion	MGchr09	96971256	96972541	1285	HNchr09	7131142	7131142	0
Deletion	MGchr04	100990436	100990578	142	HNchr04	18652404	18652404	0
Deletion	MGchr24	41348333	41348533	200	HNchr24	21093708	21093708	0
Deletion	MGchr07	86787785	86787835	50	HNchr07	23669262	23669262	0
Insertion	MGchr17	61184455	61184455	0	HNchr17	12115957	12116029	72
Insertion	MGchr11	22162085	22162085	0	HNchr11	84753238	84753962	724
Deletion	MGchr08	30069803	30070358	555	HNchr08	30136156	30136156	0
Deletion	MGchr19	57979661	57979704	43	HNchr19	6451439	6451439	0
Insertion	MGchr11	74604814	74604814	0	HNchr11	32276013	32276049	36
Insertion	MGchr13	42394823	42394823	0	HNchr13	41054887	41054935	48
Insertion	MGchr07	1524474	1524474	0	HNchr07	109013813	109013902	89
Insertion	MGchr28	16694042	16694042	0	HNchr28	28912667	28912810	143
Insertion	MGchr03	115415069	115415069	0	HNchr03	115390879	115390948	69
Deletion	MGchr30	35116832	35116869	37	HNchr30	36677731	36677731	0
Insertion	MGchr10	30843894	30843894	0	HNchr10	72531744	72533026	1282
Insertion	MGchr20	29601756	29601756	0	HNchr20	41959017	41959049	32
Deletion	MGchr01	52649338	52652328	2990	HNchr01	104780343	104780343	0
Insertion	MGchr12	68984623	68984623	0	HNchr12	21211733	21211929	196
Insertion	MGchr30	2238396	2238396	0	HNchr30	2106670	2106991	321
Repeat_contraction/DEL	MGchr27	16312901	16314194	1293	HNchr27	16353224	16353232	8
Deletion	MGchr27	13140847	13140879	32	HNchr27	13158573	13158573	0
Deletion	MGchr01	74158672	74158702	30	HNchr01	83268137	83268137	0
Insertion	MGchr12	8826562	8826562	0	HNchr12	81255695	81255727	32
Deletion	MGchr29	23036669	23036907	238	HNchr29	23039378	23039378	0
Insertion	MGchr22	60148658	60148658	0	HNchr22	768805	768858	53
Deletion	MGchr24	18328617	18328657	40	HNchr24	44133675	44133675	0
Insertion	MGchr02	40738016	40738016	0	HNchr02	40834766	40835333	567
Insertion	MGchr25	39802024	39802024	0	HNchr25	39615325	39615393	68
Deletion	MGchr17	4934092	4934122	30	HNchr17	68521997	68521997	0
Insertion	MGchr02	35572892	35572892	0	HNchr02	35688908	35688948	40
Deletion	MGchr10	72692960	72693069	109	HNchr10	30695051	30695051	0
Insertion	MGchr21	16992625	16992625	0	HNchr21	53647010	53647213	203
Deletion	MGchr17	67919518	67919553	35	HNchr17	5386863	5386863	0
Deletion	MGchr29	18920471	18924885	4414	HNchr29	18923056	18923056	0
Deletion	MGchr06	115096963	115096997	34	HNchr06	3062481	3062481	0
Deletion	MGchr14	16362910	16362940	30	HNchr14	16323974	16323974	0
Insertion	MGchr30	90723276	90723276	0	HNchr30	91810881	91812518	1637
Insertion	MGchr02	107935673	107935673	0	HNchr02	108159157	108159209	52
Insertion	MGchr01	115014811	115014811	0	HNchr01	42485239	42485276	37
Insertion	MGchr01	11536181	11536181	0	HNchr01	145792976	145793028	52
Deletion	MGchr11	31766370	31766410	40	HNchr11	75166437	75166437	0
Insertion	MGchr18	51997005	51997005	0	HNchr18	13472478	13472514	36
Deletion	MGchr13	1974666	1974774	108	HNchr13	81422379	81422379	0
Deletion	MGchr27	23940035	23940065	30	HNchr27	23967992	23967992	0
Deletion	MGchr10	27810470	27810500	30	HNchr10	75561370	75561370	0
Insertion	MGchr05	21074172	21074172	0	HNchr05	98769910	98769960	50
Deletion	MGchr01	114567776	114567842	66	HNchr01	42931066	42931066	0
Deletion	MGchr24	2260375	2260565	190	HNchr24	60155708	60155708	0
Deletion	MGchr20	55069973	55070044	71	HNchr20	19113234	19113234	0
Repeat_contraction/DEL	MGchr04	3691926	3692432	506	HNchr04	115644370	115644370	0
Insertion	MGchr22	54253644	54253644	0	HNchr22	6674791	6674830	39
Insertion	MGchr15	36477386	36477386	0	HNchr15	36714849	36714990	141
Deletion	MGchr30	117765174	117765317	143	HNchr30	121191362	121191362	0
Insertion	MGchr06	32033833	32033833	0	HNchr06	85891522	85891563	41
Insertion	MGchr05	115922420	115922420	0	HNchr05	4031267	4031383	116
Deletion	MGchr06	4913358	4913433	75	HNchr06	113040741	113040741	0
Insertion	MGchr07	11413135	11413135	0	HNchr07	99127897	99128395	498
Insertion	MGchr26	17079601	17079601	0	HNchr26	16935835	16936275	440
Insertion	MGchr01	16989250	16989250	0	HNchr01	140345115	140346114	999
Deletion	MGchr03	40381152	40382689	1537	HNchr03	40374978	40374978	0
Deletion	MGchr08	20684699	20685313	614	HNchr08	20746905	20746905	0
Deletion/Substitution	MGchr06	61552929	61553565	636	HNchr06	56309287	56309292	5
Insertion	MGchr07	62460498	62460498	0	HNchr07	48019347	48019678	331
Deletion	MGchr10	83779009	83779043	34	HNchr10	19633530	19633530	0
Insertion	MGchr02	66939196	66939196	0	HNchr02	67082981	67083039	58
Repeat_contraction/DEL	MGchr06	109401843	109404705	2862	HNchr06	8550050	8550052	2
Deletion	MGchr28	23850942	23851221	279	HNchr28	21757084	21757084	0
Deletion	MGchr25	32683996	32684140	144	HNchr25	32527201	32527201	0
Deletion	MGchr10	88639212	88639634	422	HNchr10	14737986	14737986	0
Deletion	MGchr20	53883404	53883447	43	HNchr20	20304829	20304829	0
Insertion	MGchr12	27080029	27080029	0	HNchr12	63018517	63021324	2807
Deletion	MGchr20	29657348	29657387	39	HNchr20	41904917	41904917	0
Repeat_contraction/DEL	MGchr29	40333294	40333593	299	HNchr29	40524711	40524724	13
Insertion	MGchr20	62388008	62388008	0	HNchr20	11804860	11805095	235
Deletion	MGchr08	18134896	18136295	1399	HNchr08	18200688	18200688	0
Deletion	MGchr27	23324404	23324437	33	HNchr27	23351668	23351668	0
Deletion	MGchr03	46516095	46516131	36	HNchr03	46552615	46552615	0
Deletion	MGchr11	55493460	55493881	421	HNchr11	51399984	51399984	0
Insertion	MGchr11	77813794	77813794	0	HNchr11	29066086	29068594	2508
Insertion	MGchr12	84993114	84993114	0	HNchr12	5154783	5154957	174
Deletion	MGchr13	25070305	25070344	39	HNchr13	58334145	58334145	0
Insertion	MGchr12	53290169	53290169	0	HNchr12	36872725	36874023	1298
Insertion	MGchr09	58347198	58347198	0	HNchr09	45822240	45826513	4273
Insertion	MGchr02	132915159	132915159	0	HNchr02	133144209	133144366	157
Deletion	MGchr03	113976704	113976750	46	HNchr03	113949409	113949409	0
Insertion	MGchr05	118052784	118052784	0	HNchr05	1898389	1898578	189
Insertion	MGchr19	57393118	57393118	0	HNchr19	7038653	7038703	50
Insertion	MGchr14	80897881	80897881	0	HNchr14	80746138	80746239	101
Insertion/Substitution	MGchr14	72683940	72683947	7	HNchr14	72579788	72579858	70
Deletion	MGchr13	73029607	73029644	37	HNchr13	10430015	10430015	0
Deletion	MGchr01	92380467	92380515	48	HNchr01	65080423	65080423	0
Insertion	MGchr13	5751025	5751025	0	HNchr13	77642153	77642519	366
Deletion	MGchr15	35197286	35197427	141	HNchr15	35329451	35329451	0
Insertion	MGchr06	39074112	39074112	0	HNchr06	78796918	78796952	34
Deletion	MGchr16	47617401	47617734	333	HNchr16	33086532	33086532	0
Insertion	MGchr05	63593163	63593163	0	HNchr05	56156451	56156517	66
Deletion	MGchr07	69387085	69389627	2542	HNchr07	41122710	41122710	0
Insertion	MGchr14	50023842	50023842	0	HNchr14	49934288	49934429	141
Insertion	MGchr09	1937706	1937706	0	HNchr09	102276449	102276491	42
Insertion	MGchr06	40152640	40152640	0	HNchr06	77724133	77724162	29
Insertion	MGchr14	2228482	2228482	0	HNchr14	2315333	2315503	170
Deletion	MGchr21	61277000	61277058	58	HNchr21	9438846	9438846	0
Deletion	MGchr01	130537876	130537936	60	HNchr01	26900003	26900003	0
Deletion	MGchr07	68689725	68698246	8521	HNchr07	41800602	41800602	0
Deletion	MGchr07	3440792	3441994	1202	HNchr07	107091250	107091250	0
Deletion	MGchr28	27110585	27111230	645	HNchr28	18476688	18476688	0
Insertion	MGchr15	81815854	81815854	0	HNchr15	81907700	81910190	2490
Deletion	MGchr08	63740262	63740305	43	HNchr08	63847235	63847235	0
Deletion	MGchr09	53299538	53299569	31	HNchr09	50880837	50880837	0
Insertion	MGchr30	95654405	95654405	0	HNchr30	96889666	96890862	1196
Deletion	MGchr13	62602341	62602378	37	HNchr13	20860914	20860914	0
Insertion	MGchr08	93575694	93575694	0	HNchr08	93774395	93774510	115
Deletion	MGchr15	48265784	48266123	339	HNchr15	48323357	48323357	0
Tandem_expansion/INS	MGchr23	2494242	2494242	0	HNchr23	50955935	50959519	3584
Deletion	MGchr11	2879794	2880546	752	HNchr11	103960952	103960952	0
Deletion	MGchr27	41206307	41206923	616	HNchr27	41373875	41373875	0
Insertion	MGchr01	106355204	106355204	0	HNchr01	51137055	51139090	2035
Deletion	MGchr08	23629690	23629738	48	HNchr08	23663309	23663309	0
Insertion	MGchr22	9679622	9679622	0	HNchr22	51251295	51251380	85
Deletion	MGchr30	136408780	136408923	143	HNchr30	139953042	139953042	0
Repeat_contraction/DEL	MGchr22	436230	436548	318	HNchr22	60354839	60354856	17
Insertion	MGchr05	39583050	39583050	0	HNchr05	80239246	80239731	485
Deletion	MGchr03	29043936	29043978	42	HNchr03	28990949	28990949	0
Deletion	MGchr15	2977202	2977246	44	HNchr15	2964626	2964626	0
Insertion	MGchr26	17562772	17562772	0	HNchr26	17419925	17419957	32
Deletion	MGchr30	72381933	72381961	28	HNchr30	73990633	73990633	0
Insertion	MGchr19	32466886	32466886	0	HNchr19	32003058	32003135	77
Insertion	MGchr11	83872650	83872650	0	HNchr11	23012543	23012583	40
Insertion	MGchr22	59290266	59290266	0	HNchr22	1633635	1633674	39
Deletion	MGchr11	93286984	93287017	33	HNchr11	13571319	13571319	0
Deletion	MGchr23	14614589	14614659	70	HNchr23	38840311	38840311	0
Deletion	MGchr10	12896997	12897084	87	HNchr10	89425906	89425906	0
Insertion	MGchr12	45846906	45846906	0	HNchr12	44287458	44287673	215
Insertion	MGchr10	102142808	102142808	0	HNchr10	1135482	1135653	171
Insertion	MGchr03	21680150	21680150	0	HNchr03	21569624	21569653	29
Insertion	MGchr07	47050057	47050057	0	HNchr07	63456596	63458412	1816
Repeat_contraction/DEL	MGchr10	27069359	27072387	3028	HNchr10	76308127	76308145	18
Insertion	MGchr16	34333273	34333273	0	HNchr16	46362273	46362989	716
Insertion	MGchr06	32067805	32067805	0	HNchr06	85857843	85857865	22
Deletion	MGchr25	11407856	11407972	116	HNchr25	11278620	11278620	0
Deletion	MGchr24	11131770	11131959	189	HNchr24	51309447	51309447	0
Deletion	MGchr12	29872599	29872665	66	HNchr12	60211968	60211968	0
Deletion	MGchr03	107439739	107439791	52	HNchr03	107400994	107400994	0
Deletion/Substitution	MGchr11	25617628	25624517	6889	HNchr11	81295765	81295769	4
Deletion	MGchr27	34237818	34239192	1374	HNchr27	34263737	34263737	0
Repeat_contraction/DEL	MGchr08	33395679	33396463	784	HNchr08	33462393	33462395	2
Deletion	MGchr20	32122488	32122553	65	HNchr20	39429043	39429043	0
Deletion	MGchr09	26514574	26514630	56	HNchr09	77683275	77683275	0
Deletion	MGchr26	23193393	23194073	680	HNchr26	23042019	23042019	0
Deletion	MGchr14	55164678	55164813	135	HNchr14	55051990	55051990	0
Deletion	MGchr04	86218402	86218694	292	HNchr04	33423016	33423016	0
Insertion	MGchr04	83061055	83061055	0	HNchr04	36564433	36564556	123
Insertion/Substitution	MGchr01	13892879	13892892	13	HNchr01	143443150	143443207	57
[truncated: 52,451 more rows]

## Sheet: Table S9
Table S9. Mapping ratio of Nanopore long-reads to the Mongolian_v1 genome
Sample	Mapping rate	Duplication	Mean depth	3×	4×
HN01	0.889	0.021	13.0196	0.9893	0.9832
HN02	0.9112	0.035	12.2745	0.9911	0.987
HN04	0.9077	0.0344	14.8379	0.9913	0.9879
HN05	0.8919	0.0333	10.8146	0.9841	0.9707
HN06	0.8854	0.0199	13.0321	0.9892	0.9835
HN07	0.8749	0.0167	11.8815	0.9885	0.9795
HN08	0.9019	0.0316	11.4524	0.9853	0.975
HN016	0.8799	0.0206	10.4095	0.9812	0.9642
HN019	0.8831	0.0202	9.0627	0.9718	0.9423
HN024	0.7759	0.0223	34.2401	0.9941	0.9938
NMG02	0.8993	0.0215	8.0496	0.9696	0.9276
NMG03	0.8739	0.0155	9.8575	0.9868	0.9712
NMG04	0.8958	0.0171	11.6427	0.9917	0.9847
NMG05	0.8799	0.0167	16.5869	0.9944	0.9921
NMG07	0.8918	0.0228	8.1296	0.97	0.9282
NMG08	0.8991	0.022	5.7207	0.8845	0.7614
NMG09	0.8881	0.0253	9.9362	0.9812	0.9608
NMG10	0.8901	0.023	8.475	0.9754	0.9413
NMG12	0.8767	0.0252	9.2562	0.9761	0.9492
NMG016	0.7656	0.0199	38.4191	0.9995	0.9994

## Sheet: Table S10
Table S10. SV statistics of different sets
Group	Total	INS	DEL	INV	DUP	BND
Genome alignment SVs	55131	27615	26834	180	502	-
Long-read sequencing SVs	108231	49284	54845	1320	662	2120
Nonredundant SVs	125854	59276	64622	958	998	-

[truncated: 8 more sheets: Table S11, Table S12, Table S13, Table S14, Table S15, Table S16, Table S17, Table S18]
